# Supplementary material for: Multisystemic manifestations in a cohort of 75 classical Ehlers-Danlos syndrome patients: natural history and nosological perspectives
Source: Orphanet J Rare Dis. 2020 Jul 31;15:197. doi: 10.1186/s13023-020-01470-0 (PMC7393722; doi:10.1186/s13023-020-01470-0)
Supplement: Supplementary file 1 — Additional file 1: Table 1. Clinical and molecular features of all cEDS patients. [file 13023_2020_1470_MOESM1_ESM.xls]

## Sheet: 2017 Criteria
									2017 EDS NOSOLOGY
									Major Criterion 1	Hyperextensibility (1.5 cm for the distal part of the forearms and the dorsum of the hands; 3 cm for neck, elbow and knees; 1 cm on the volar surface of the hand (palm) at least 3 sites	Sites of hyperextensibility (Ey eylid; N neck; H hand; F forearm; E elbow, K knee, O, other	Extensive widened atrophic scaring	Scars (M multiple, I isolated, W widened, S small, A atrophic, P papyraceous, CP cigarete paper, H hemosiderotic; PS post-surgical)	Major Criterion 2	Beighton Score	Minor Criteria										Minimal Criteria
									Generalized skin hyperextensibility plus extensive atrophic scarring					Generalized joint hypermobility (BS> 5)		Minor Criteria 1	Minor Criteria 2	Minor Criteria 3	Minor Criteria 4	Minor Criteria 5	Minor Criteria 6	Minor Criteria 7	Minor Criteria 8		Minor Criteria 9	Minimal suggestive criteria	Major criterion 1 plus either Major criterion 2 (MM) or 3 minor criteria (Mn)
Pt n°	Family n°	Patient(s) LOVD IDs	Reference	Gene	Pathogenic variant	Sex	Age at last evaluation	Relationship to proband								Easy bruising	Soft, doughy skin	Skin fragility (or traumatic splitting)	Molluscoid pseudotumours	Subcutaneous spheroids	Hernia (or history thereof)	Epicanthal folds	Complications of joint hypermobility (at least 1)	S sprains, D dislocation, SD subdislocation, P pain, PP pes planus	Family history of a first degree relative who meets clinical criteria
1	1	AN_002502	Ritelli et al. 2013	COL5A1	c.532A>C p.(Thr178Pro)	F	34	P	+	+	Ey, N, H, F, E, K	+	M, W, S, A, P, H	+	7/9	+	+	+	-	-	+	+	+	PP	+	+	MM
2	1	not deposited		COL5A1	c.532A>C p.(Thr178Pro)	M	3	Son	+	+	N, E, F, K	+	M, W, S, A, H	+	7/9	+	+	+	-	-	+	+	+	PP	+	+	MM
3	2	AN_002508	Ritelli et al. 2013	COL5A1	c.2436A>T p.(Glu812Asp)	F	40	Mother	-	-		-	M, S, A	+	5/9	+	-	-	-	-	-	-	+	SD	-	-	-
4	2	AN_002507	Ritelli et al. 2013	COL5A1	c.2436A>T p.(Glu812Asp)	F	12	P	-	-		+	M, W, S, A, P, H	-	2/9	-	-	+	-	+	-	-	-	-	-	-	-
5	3	AN_002512	Ritelli et al. 2013	COL5A1	c.2952+2_2952+3del p.(Gly967_Thr984del)	F	46	Mother	-	-		-	I, S, A	-	2/9	+	-	-	-	-	+	+	+	PP	+	-	-
6	3	AN_002513	Ritelli et al. 2013	COL5A1	c.2952+2_2952+3del p.(Gly967_Thr984del)	M	14	P	+	+	N, H, E, K	+	M, W, S, A	+	6/9	+	+	+	+	+	+	+	+	PP	-	+	MM
7	4	AN_002514	Ritelli et al. 2013	COL5A1	c.2988del p.(Gly997Alafs*77)	F	34	P	-	-	E	+	M, W, S, A, P, CP, H	+	5/9	+	-	+	-	-	-	-	+	SD	-	-	-
8	5	AN_002517	Ritelli et al. 2013	COL5A1	c.3328C>T p.(Gln1110*)	F	33	P	+	+	N, H, F, E, K, O	+	M, W, S, A, CP	-	2/9	+	+	+	-	+	-	-	+	SD, PP	-	+	Mn
9	6	AN_002518	Ritelli et al. 2013	COL5A1	c.3413G>A p.(Gly1138Glu)	F	43	P	+	+	N, H, E, O	+	M, W, S, A, CP	+	6/9	+	+	-	-	-	-	-	+	SD	+	+	MM
10	6	AN_002519	Ritelli et al. 2013	COL5A1	c.3413G>A p.(Gly1138Glu)	M	12	Son	-	-		+	M, W, S, A, CP, H	-	4/9	+	-	+	-	-	-	+	+	PP	+	-	-
11	7	AN_002528	Ritelli et al. 2013	COL5A1	c.4919_4928del p.(Lys1640Serfs*86)	F	36	P	+	+	Ey, E, K	+	M, W, S, A, CP	+	7/9	+	+	+	-	-	-	-	+	SD, P, PP	+	+	MM
12	8	AN_002530	Ritelli et al. 2013	COL5A1	c.4962C>G p.(Tyr1654*)	F	50	P	+	+	Ey, N, H, F, E, K, O	+	M, W, S, A, P	+	6/9	+	+	+	-	-	-	-	+	SD, S, P, PP	+	+	MM
13	8	AN_002531	Ritelli et al. 2013	COL5A1	c.4962C>G p.(Tyr1654*)	M	13	Son	+	+	Ey, N, H, F, E, K, O	+	M, W, S, A, P, CP, H	+	7/9	+	+	+	-	-	-	-	+	SD, S, P, PP	+	+	MM
14	9	AN_002534	Ritelli et al. 2013	COL5A2	c.2499+2T>C p.(Gly816_Pro833del)	F	39	P	+	+	Ey, N, H, F, E, K, O	+	M, W, S, A, P, CP, H	+	9/9	+	+	+	+	-	-	-	+	S, D, P, PP	-	+	MM
15	10	AN_002535	Ritelli et al. 2013	COL5A1	hg19: g.(137,440,166_137,442,686)_ (137,633,699_137,638,368)dup	M	20	P	+	+	N, E, K	+	M, W, S, A, P. H	+	7/9	+	+	+	+	-	-	-	+	D, S, PP	+	+	MM
16	10	AN_002536	Ritelli et al. 2013	COL5A1	hg19: g.(137,440,166_137,442,686)_ (137,633,699_137,638,368)dup	F	11	Sister	-	-		+	M, W, S, A	+	7/9	+	+	+	+	-	-	-	+	PP	+	-	-
17	10	AN_002537	Ritelli et al. 2013	COL5A1	hg19: g.(137,440,166_137,442,686)_ (137,633,699_137,638,368)dup	M	54	Father	-	-		-	I, S, A	-	0/9	-	-	-	-	-	-	-	+	PP	+	-	-
18	10	sister of AN_002535		COL5A1	hg19: g.(137,440,166_137,442,686)_ (137,633,699_137,638,368)dup	F	28	Sister	+	+	H, F, E	+	M, W, S, A	+	5/9	-	+	+	-	-	-	-	+	PP	+	+	MM
19	11	AN_002501	Ritelli et al. 2013	COL5A1	c.87G>A p.(Trp29*)	F	26	P	+	+	Ey, N, H, F, E, K, O	+	M, W, S, A, P, CP, H	+	7/9	+	+	+	-	+	-	-	+	S, D, P, PP	-	+	MM
20	12	AN_002503	Ritelli et al. 2013	COL5A1	c.1165-2A>G p.(Pro389Leufs*168)	M	45	P	+	+	Ey, N, H, E, K	+	M, W, S, A, P, CP, H	-	2/9	+	-	+	+	-	-	-	+	S, D, P, PP	+	+	Mn
21	12	AN_002504	Ritelli et al. 2013	COL5A1	c.1165-2A>G p.(Pro389Leufs*168)	F	17	Daughter	+	+	Ey, N, H, E, K	+	M, W, S, A	+	6/9	+	+	+	+	-	-	-	+	PP	+	+	MM
22	12	AN_002505	Ritelli et al. 2013	COL5A1	c.1165-2A>G p.(Pro389Leufs*168)	F	11	Daughter	+	+	Ey, N, E, K	+	M, W, S, A, P, H	+	9/9	+	+	+	-	-	-	-	+	S, SD, P, PP	+	+	MM
23	13	AN_002511	Ritelli et al. 2013	COL5A1	c.2891dup p.(Gly967Trpfs*47)	F	15	P	-	-	E, K	-	I, S, A	+	8/9	+	+	-	-	-	+	-	+	S, SD, P	-	-	-
24	14	AN_002515	Ritelli et al. 2013	COL5A1	c.2988del p.(Gly997Alafs*77)	F	7	P	+	+	N, F, E, K	+	M, W, S, A, H	+	7/9	+	+	+	+	+	-	+	+	PP	-	+	MM
25	15	AN_002532	Ritelli et al. 2013	COL5A1	c.5458_5459del p.(Phe1820Argfs*2)	F	7	P	+	+	N, H, F, E, K, O	+	M, W, S, A, P, H	-	4/9	+	+	+	+	+	-	+	-	-	-	+	Mn
26	16	AN_002506	Ritelli et al. 2013	COL5A1	c.1651C>T p.(Gln551*)	M	29	P	+	+	Ey, N, H, F, E, K	+	M, W, S, A, P	-	3/9	+	+	+	-	-	-	-	+	S, D, SD, P, PP	-	+	Mn
27	17	AN_002526	Ritelli et al. 2013	COL5A1	c.4178G>A p.(Gly1393Asp)	M	46	P	+	+	N, E, K	+	M, W, S, A, P, CP, H	-	4/9	+	+	+	-	+	-	-	+	S, D, P	-	+	Mn
28	18	AN_002533	Ritelli et al. 2013	COL5A2	c.1977G>A p.(Gly642_Pro659del)	M	21	P	+	+	Ey, N, H, F, E, K	+	M, W, S, A, P, CP, H	+	6/9	+	+	+	+	-	-	+	+	S, D, P, PP	-	+	MM
29	19	AN_002509	Ritelli et al. 2013	COL5A1	c.2647-12A>G p.(Gly883Leufs*195)	M	9	P	+	+	Ey, N, E, O	+	M, W, S, A, P, H	-	2/9	+	+	+	+	+	+	-	-	-	-	+	Mn
30	20	AN_002510	Ritelli et al. 2013	COL5A1	c.2757_2774delinsA p.(Glu920Hisfs*14)	M	10	P	+	+	Ey, N, H, E, O	+	M, W, S, A, P, H	-	2/9	+	-	+	-	-	+	-	+	PP	-	+	Mn
31	21	AN_002525	Ritelli et al. 2013	COL5A1	c.3769C>T p.(Arg1257*)	M	7	P	-	-	E	+	M, W, S, A	+	7/9	+	+	+	-	-	-	-	+	PP	-	-	-
32	22	AN_002541	Colombi et al. 2018	COL5A1	c.4068G>A p.(Gly1339_Ala1356del)	F	50	Mother	-	+	N, H, E, K	-	I, S, A	-	4/9	-	+	-	-	-	-	-	+	PP	-	-	-
33	22	AN_002540	Colombi et al. 2018	COL5A1	c.4068G>A p.(Gly1339_Ala1356del)	F	23	P	-	-	H, E	-	I, S, A	-	3/9	-	+	-	-	-	-	-	+	S, D, SD, PP	-	-	-
34	23	familiy relative of AN_002544	Colombi et al. 2017a	COL5A1	c.4955-2A>G p.(Glu1653Glnfs*16)	F	44	Mother	+	+	H, E, K	+	M, W, S, A, P, H	-	2/9	+	+	+	-	-	-	-	+	S, P, PP	+	+	Mn
35	23	familiy relative of AN_002544	Colombi et al. 2017a	COL5A1	c.4955-2A>G p.(Glu1653Glnfs*16)	F	22	P	+	+	Ey, N, H, F, E, K, O	+	M, W, S, A, P, CP	+	7/9	+	+	+	-	+	-	-	+	D, P, PP	+	+	MM
36	23	familiy relative of AN_002544		COL5A1	c.4955-2A>G p.(Glu1653Glnfs*16)	M	57	Uncle	+	+	H, F, E, K, O	+	M, W, S, A, P, H	-	0/9	+	-	+	+	+	-	-	+	S, P	+	+	Mn
37	23	familiy relative of AN_002544		COL5A1	c.4955-2A>G p.(Glu1653Glnfs*16)	F	33	Cousin	+	+	Ey, N, H, F, E, K, O	+	M, W, S, A, P, CP	-	1/9	+	+	+	-	-	-	-	+	S, SD, P, PP	+	+	Mn
38	23	familiy relative of AN_002544		COL5A1	c.4955-2A>G p.(Glu1653Glnfs*16)	F	9	Cousin, daugther of pt 37	+	+	N, E, K	+	M, W, S, A, P	-	3/9	-	+	+	-	-	-	+	+	PP	+	+	Mn
39	23	familiy relative of AN_002544		COL5A1	c.4955-2A>G p.(Glu1653Glnfs*16)	M	58	Uncle	+	+	N, E, K	+	M, W, S, A, P, PS	-	0/9	-	+	+	-	+	+	-	+	S, P, PP	+	+	Mn
40	23	familiy relative of AN_002544		COL5A1	c.4955-2A>G p.(Glu1653Glnfs*16)	M	30	Cousin, son of pt 39	+	+	Ey, N, H, F, E, K, O	+	M, W, S, A, P, CP, H, PS	+	8/9	+	+	+	+	NA	-	-	+	S, D, P, PP	+	+	MM
41	23	AN_002544		COL5A1	c.4955-2A>G p.(Glu1653Glnfs*16)	F	24	Cousin, daughter of pt 39	+	+	Ey, N, H, F, E, K	+	M,W, S, A, P, CP, H	+	7/9	+	-	+	+	+	-	-	+	S, SD, P, PP	+	+	MM
42	24	AN_002566	Colombi et al. 2017a	COL5A1	c.4688dup p.(Gly1564Argfs*60)	F	35	Mother	+	+	Ey, N, F, E, K	+	M, W, S, A, P, CP, H	+	7/9	+	-	+	-	+	+	-	+	S, P, PP	+	+	MM
43	24	AN_002565	Colombi et al. 2017a	COL5A1	c.4688dup p.(Gly1564Argfs*60)	F	5	P	+	+	Ey, N, H, F, E, K, O	+	M, W, S, A, P, CP, H	+	7/9	+	-	+	+	-	+	-	+	S, SD, PP	+	+	MM
44	25	AN_002538	Colombi et al. 2017a	COL5A2	c.3526G>C p.(Gly1176Arg)	F	10	P	+	+	N, H, E, K	+	M, W, S, A, H	+	5/9	+	-	+	-	-	+	-	+	D, PP	-	+	MM
45	26	AN_002553	Colombi et al. 2017a	COL5A2	c.1924-11T>C p.(Ala643_Gly660del)	F	9	P	+	+	Ey, N, E, K, O	+	M, W, S, A, P, H	+	7/9	+	+	+	-	-	+	+	+	PP	-	+	MM
46	27	AN_002547	Colombi et al. 2017a	COL5A1	c.1541dup p.(Pro515Serfs*101)	F	13	P	+	+	N, H, F, E, K, O	+	M, W, S, A, P, CP, H	-	4/9	+	+	+	-	-	+	+	+	PP	-	+	Mn
47	28	AN_002560	Colombi et al. 2017a	COL5A2	c.2521C>T p.(Pro841Ser)	M	48	Father	-	-	N	+	M, W, S, A	-	0/9	-	-	-	-	-	-	-	+	S	+	-	-
48	28	AN_002559	Colombi et al. 2017a	COL5A2	c.2521C>T p.(Pro841Ser)	F	9	P	+	+	Ey, N, E, K	+	M, W, S, A, P, CP, H	+	7/9	+	+	+	+	-	-	-	+	S, P, PP	-	+	MM
49	29	AN_002543	Colombi et al. 2017a	COL5A1	c.1041C>G p.(Tyr347*)	M	25	P	+	+	Ey, N, H, F, E, K, O	+	M, W, S, A, P, H	+	5/9	+	+	+	-	-	-	+	+	SD, PP	-	+	MM
50	30	AN_002561	Colombi et al. 2017a	COL5A1	c.311C>G p.(Thr104Arg)	M	10	P	+	+	Ey, N, H, F, E, K	+	M, W, S, A, P, CP, H	+	6/9	+	+	+	+	+	-	-	+	S, SD, D, PP	-	+	MM
51	31	AN_002562	Colombi et al. 2017a	COL5A1	c.4465G>A p.(Gly1489Arg)	M	6	P	+	+	Ey, N, H, F, E, K, O	+	M, W, S, A, P, CP, H, PS	+	9/9	+	+	+	+	+	+	+	+	S, PP	-	+	MM
52	32	AN_002572		COL5A1	c.3568C>T p.(Gln1190*)	F	67	Mother	-	-	Ey, H	+	M, W, S, A, CP	-	0/9	+	+	+	-	-	+	-	+	S, PP	+	-	-
53	32	AN_002569		COL5A1	c.3568C>T p.(Gln1190*)	F	43	P	-	-	H, N	+	M, W, S, A, P, CP	-	0/9	+	+	+	-	-	-	-	+	S, P	+	-	-
54	32	AN_002571		COL5A1	c.3568C>T p.(Gln1190*)	M	39	Brother	+	+	N, H, F, E	+	M, W, S, A, P	+	8/9	+	+	+	-	-	-	-	+	P, PP	+	+	MM
55	32	AN_002570		COL5A1	c.3568C>T p.(Gln1190*)	F	16	Daughter	+	+	N, H, F, E, K	+	M, W, S, A, P, H	+	9/9	+	+	+	-	-	+	-	+	S, PP	+	+	MM
56	33	AN_006201		COL5A1	c.410C>G p.(Tyr140*)	M	50	Father	+	+	N, H, F, E, K	+	M, W, S, A, P, H	-	1/9	-	+	+	+	NA	-	-	+	S, P, PP	+	+	Mn
57	33	AN_006202		COL5A1	c.410C>G p.(Tyr140*)	F	6	P	+	+	Ey, N, H, F, E, K, O	+	M, W, S, A, H	+	5/9	+	+	+	+	NA	+	+	+	PP	+	+	MM
58	33	AN_006203		COL5A1	c.410C>G p.(Tyr140*)	F	58	Aunt	+	+	N, E, K	+	M, W, S, A	-	4/9	+	+	+	-	NA	-	-	+	PP	+	+	Mn
59	34	AN_006206		COL5A1	c.4050del p.(Gly1351Glufs*137)	M	16	P	+	+	Ey, N, H, F, E, K, O	+	M, W, S, A, P, H	-	4/9	+	+	+	-	NA	+	-	+	PP	-	+	Mn
60	35	AN_002564		COL5A1	c.(5067+1_5068-1)_(5370+?)del	M	15	p	+	+	Ey, N, H, F, E, O	+	M, W, S, A, P, CP, H	-	3/9	+	+	+	-	+	-	-	+	SD, PP	-	+	Mn
61	36	AN_006207		COL5A1	c.2484+1G>C p.(Gly811Arg828del)	M	13	P	+	+	Ey, N, H, F, E, N	+	M, W, S, A, P	-	3/9	+	+	+	-	-	-	-	+	PP	-	+	Mn
62	37	AN_002599		COL5A1	c.4493G>T p.(Gly498Val)	F	4	P	+	+	N, E, K, O	+	M, W, S, A, H	+	6/9	+	-	+	-	-	+	-	+	pp	-	+	MM
63	38	AN_002567		COL5A1	c.786+1G>A p.(Gly219_Tyr262del)	F	40	P	+	+	Ey, N, H, E, K	+	M, W, S, A, P	+	6/9	+	+	+	-	NA	-	-	+	D, P, PP	-	+	MM
64	39	AN_002568		COL5A1	c.1369G>T p.(Glu457*)	F	11	P	+	+	N, H, F, E, K, O	+	M, W, S, A, PS	-	4/9	+	+	+	-	+	+	-	+	PP	-	+	Mn
65	40	AN_002596		COL5A1	c.5287del p.(Ala1763Profs*104)	M	38	P	+	+	Ey, N, H, F, E, O	+	M, W, S, A, P, CP, H	+	7/9	+	+	+	+	NA	-	-	+	S, D, SD, PP	+	+	MM
66	40	AN_002595		COL5A1	c.5287del p.(Ala1763Profs*104)	F	61	Mother	+	+	Ey, N, H, F, E, O	+	M, W, S, A, P	+	7/9	+	+	+	-	NA	-	-	-	-	+	+	MM
67	40	AN_002597		COL5A1	c.5287del p.(Ala1763Profs*104)	M	63	Uncle	+	+	N, K, E	+	M, W, S, A, P, H	-	3/9	+	+	+	+	NA	+	-	-	-	+	+	Mn
68	41	AN_002573		COL5A1	c.4723_4745del p.(Pro1575Aspfs*41)	F	6	P	-	-	N, E	+	M, W, S, A, P, H	+	6/9	+	-	+	-	+	+	-	+	PP	-	-	-
69	42	AN_006208		COL5A1	c.3369_3431dup p.(Glu1124_Gly1144dup)	F	3	P	-	-	H, O	+	M, W, S, A, P, H	+	7/9	+	+	+	-	-	+	-	-	PP	-	-	-
70	43	AN_005707	Ritelli et al. 2013	COL1A1	c.934C>T p.(Arg.312Cys)	M	53	P	+	+	N, E, K	+	M, W, S, A, P, CP; H	+	6/9	+	+	+	+	NA	+	-	+	S, D, P. PP	+	+	MM
71	44	AN_005702	Colombi et al. 2017b	COL1A1	c.934C>T p.(Arg.312Cys)	F	56	P	+	+	N, F, E, K, O	+	M, W, S, A, P, PS	+	5/9	+	+	+	-	-	+	-	+	S, D, SD, P, PP	+	+	MM
72	44	AN_005705	Colombi et al. 2017b	COL1A1	c.934C>T p.(Arg.312Cys)	M	28	Son	+	+	N, H, E	+	M, W, S, A, CP	+	5/9	-	+	+	-	-	-	-	+	S, D, SD, PP	+	+	MM
73	44	AN_005704	Colombi et al. 2017b	COL1A1	c.934C>T p.(Arg.312Cys)	F	49	Sister	+	+	Ey, N, H, F, E, K, O	+	M, W, S, A, P, CP, PS	+	5/9	+	+	+	-	-	-	-	+	S, SD, P, PP	+	+	MM
74	44	AN_005703	Colombi et al. 2017b	COL1A1	c.934C>T p.(Arg.312Cys)	M	52	Brother	+	+	Ey, N, H, F, E, K ,O	+	M, W, S, A, P, CP	-	2/9	+	+	+	-	-	+	-	+	S, SD, P, PP	+	+	Mn
75	44	AN_005706	Colombi et al. 2017b	COL1A1	c.934C>T p.(Arg.312Cys)	F	17	Nephew	+	+	Ey, N, H, E, O	+	M, W, S, A, CP	-	3/9	+	+	+	-	-	+	-	+	PP	+	+	Mn
Ritelli et a. 2013: Ritelli M, Dordoni C, Venturini M, Chiarelli N, Quinzani S, Traversa M, et al. Clinical and molecular characterization of 40 patients with classic Ehlers-Danlos syndrome: Identification of 18 COL5A1 and 2 COL5A2 novel mutations. Orphanet J Rare Dis. 2013;8.
Colombi et al. 2017a: Colombi M, Dordoni C, Venturini M, Ciaccio C, Morlino S, Chiarelli N, et al. Spectrum of mucocutaneous, ocular and facial features and delineation of novel presentations in 62 classical Ehlers-Danlos syndrome patients. Clin Genet. 2017;92:624–31.
Colombi et al. 2017b: Colombi M, Dordoni C, Venturini M, Zanca A, Calzavara-Pinton P, Ritelli M. Delineation of Ehlers–Danlos syndrome phenotype due to the c.934C>T, p.(Arg312Cys) mutation in COL1A1: Report on a three-generation family without cardiovascular events, and literature review. Am J Med Genet Part A. 2017;173:524–30.
Colombi et al. 2018: Colombi M, Dordoni C, Cinquina V, Venturini M, Ritelli M. A classical Ehlers-Danlos syndrome family with incomplete presentation diagnosed by molecular testing. Eur J Med Genet. 2018;61:17–20.

## Sheet: 2017 Criteria-multiple visits 
										2017 EDS NOSOLOGY
										Major Criterion 1	Hyperextensibility (1.5 cm for the distal part of the forearms and the dorsum of the hands; 3 cm for neck, elbow and knees; 1 cm on the volar surface of the hand (palm) at least 3 sites	Sites of hyperextensibility (Ey eylid; N neck; H hand; F forearm; E elbow, K knee, O, other	Extensive widened atrophic scaring	Scars (M multiple, I isolated, W widened, S small, A atrophic, P papyraceous, CP cigarete paper, H hemosiderotic; PS post-surgical)	Major Criterion 2	Beighton Score	Minor Criteria										Minimal Criteria
										Generalized skin hyperextensibility plus extensive atrophic scarring					Generalized joint hypermobility (BS> 5)		Minor Criteria 1	Minor Criteria 2	Minor Criteria 3	Minor Criteria 4	Minor Criteria 5	Minor Criteria 6	Minor Criteria 7	Minor Criteria 8		Minor Criteria 9	Minimal suggestive criteria	Major criterion 1 plus either Major criterion 2 (MM) or 3 minor criteria (Mn)
Pt n°	Family n°	Patient(s) LOVD IDs	Reference	Gene	Pathogenic variant	Sex	Number of visits	Ages at evaluation	Relationship to proband								Easy bruising	Soft, doughy skin	Skin fragility (or traumatic splitting)	Molluscoid pseudotumours	Subcutaneous spheroids	Hernia (or history thereof)	Epicanthal folds	Complications of joint hypermobility (at least 1)	S sprains, D dislocation, SD subdislocation, P pain, PP pes planus	Family history of a first degree relative who meets clinical criteria
1	1	AN_002502	Ritelli et al. 2013	COL5A1	c.532A>C p.(Thr178Pro)	F	3	29, 32, 34	P	+	+	Ey, N, H, F, E, K	+	M, W, S, A, P, H	+	7/9	+	+	+	-	-	+	+	+	PP	-, -, +	+	MM
3	2	AN_002508	Ritelli et al. 2013	COL5A1	c.2436A>T p.(Glu812Asp)	F	2	38, 40	Mother	-	-		-	M, S, A	+	5/9	+	-	-	-	-	-	-	+	SD	-	-	-
4	2	AN_002507	Ritelli et al. 2013	COL5A1	c.2436A>T p.(Glu812Asp)	F	2	10, 12	P	-	-		+	M, W, S, A, P, H	-	2/9	-	-	+	-	+	-	-	-	-	-	-	-
5	3	AN_002512	Ritelli et al. 2013	COL5A1	c.2952+2_2952+3del p.(Gly967_Thr984del)	F	2	41, 46	Mother	-	-		-	I, S, A	-	2/9	+	-	-	-	-	+	+	+	PP	+	-	-
6	3	AN_002513	Ritelli et al. 2013	COL5A1	c.2952+2_2952+3del p.(Gly967_Thr984del)	M	2	10, 14	P	+	+	N, H, E, K	+	M, W, S, A	+	8/9, 6/9	+	+	+	+	+	+	+	+	PP	-	+	MM
7	4	AN_002514	Ritelli et al. 2013	COL5A1	c.2988del p.(Gly997Alafs*77)	F	2	32, 34	P	-	-	E	+	M, W, S, A, P, CP, H	+	5/9	+	-	+	-	-	-	-	+	SD	-	-	-
9	6	AN_002518	Ritelli et al. 2013	COL5A1	c.3413G>A p.(Gly1138Glu)	F	3	37, 41, 43	P	+	+	N, H, E, O	+	M, W, S, A, CP	+	9/9, 6/9, 6/9	+	+	-	-	-	-	-	+	SD	+	+	MM
10	6	AN_002519	Ritelli et al. 2013	COL5A1	c.3413G>A p.(Gly1138Glu)	M	3	5, 9, 12	Son	-	-		+	M, W, S, A, CP, H	+, -, -	9/9, 4/9, 4/9	+	-	+	-	-	-	+	+	PP	+	-	-
12	8	AN_002530	Ritelli et al. 2013	COL5A1	c.4962C>G p.(Tyr1654*)	F	2	45, 50	P	+	+	Ey, N, H, F, E, K, O	+	M, W, S, A, P	+	9/9, 6/9	+	+	+	-	-	-	-	+	SD, S, P, PP	+	+	MM
13	8	AN_002531	Ritelli et al. 2013	COL5A1	c.4962C>G p.(Tyr1654*)	M	2	9, 13	Son	+	+	Ey, N, H, F, E, K, O	+	M, W, S, A, P, CP, H	+	7/9	+	+	+	-	-	-	-	+	SD, S, P, PP	+	+	MM
14	9	AN_002534	Ritelli et al. 2013	COL5A2	c.2499+2T>C p.(Gly816_Pro833del)	F	3	34, 38, 39	P	+	+	Ey, N, H, F, E, K, O	+	M, W, S, A, P, CP, H	+	9/9	+	+	+	+	-	-	-	+	S, D, P, PP	-	+	MM
19	11	AN_002501	Ritelli et al. 2013	COL5A1	c.87G>A p.(Trp29*)	F	3	19, 22, 26	P	+	+	Ey, N, H, F, E, K, O	+	M, W, S, A, P, CP, H	+	9/9, 7/9, 7/9	+	+	+	-	-, -, +	-	-	+	S, D, P, PP	-	+	MM
20	12	AN_002503	Ritelli et al. 2013	COL5A1	c.1165-2A>G p.(Pro389Leufs*168)	M	2	40, 43, 45	P	+	+	Ey, N, H, E, K	+	M, W, S, A, P, CP, H	+, +, -	5/9, 5/9, 2/9	+	-	+	+	-	-	-	+	S, D, P, PP	+	+	MM, Mn
21	12	AN_002504	Ritelli et al. 2013	COL5A1	c.1165-2A>G p.(Pro389Leufs*168)	F	3	13, 15, 17	Daughter	+	+	Ey, N, H, E, K	+	M, W, S, A	+	9/9, 8/9, 6/9	+	+	+	-, -, +	-	-	-	+	PP	+	+	MM
22	12	AN_002505	Ritelli et al. 2013	COL5A1	c.1165-2A>G p.(Pro389Leufs*168)	F	2	6, 8, 11	Daughter	+	+	Ey, N, E, K	+	M, W, S, A, P, H	+	9/9	+	+	+	-	-	-	-	+	S, SD, P, PP	+	+	MM
25	15	AN_002532	Ritelli et al. 2013	COL5A1	c.5458_5459del p.(Phe1820Argfs*2)	F	3	3, 5, 7	P	+	+	N, H, F, E, K, O	+	M, W, S, A, P, H	-	4/9	+	+	+	+	+	-	+	-	-	-	+	Mn
26	16	AN_002506	Ritelli et al. 2013	COL5A1	c.1651C>T p.(Gln551*)	M	2	24, 29	P	+	+	Ey, N, H, F, E, K	+	M, W, S, A, P	+, -	5/9, 3/9	+	+	+	-	-	-	-	+	S, D, SD, P, PP	-	+	MM, Mn
29	19	AN_002509	Ritelli et al. 2013	COL5A1	c.2647-12A>G p.(Gly883Leufs*195)	M	2	5, 9	P	+	+	Ey, N, E, O	+	M, W, S, A, P, H	+, -	8/9, 2/9	+	+	+	-, +	+	+	-	-	-	-	+	MM, Mn
30	20	AN_002510	Ritelli et al. 2013	COL5A1	c.2757_2774delinsA p.(Glu920Hisfs*14)	M	2	10, 14	P	+	+	Ey, N, H, E, O	+	M, W, S, A, P, H	+, -	9/9, 2/9	+	-	+	-	-	+	-	+	PP	-	+	MM, Mn
34	23	familiy relative of AN_002544	Colombi et al. 2017a	COL5A1	c.4955-2A>G p.(Glu1653Glnfs*16)	F	2	40, 44	Mother	+	+	H, E, K	+	M, W, S, A, P, H	-	4/9, 2/9	+	+	+	-	-	-	-	+	S, P, PP	+	+	Mn
35	23	familiy relative of AN_002544	Colombi et al. 2017a	COL5A1	c.4955-2A>G p.(Glu1653Glnfs*16)	F	2	18, 22	P	+	+	Ey, N, H, F, E, K, O	+	M, W, S, A, P, CP	+	7/9	+	+	+	-	+	-	-	+	D, P, PP	+	+	MM
44	25	AN_002538	Colombi et al. 2017a	COL5A2	c.3526G>C p.(Gly1176Arg)	F	2	6, 10	P	+	+	N, H, E, K	+	M, W, S, A, H	+	9/9, 5/9	+	-	+	-	-	+	-	+	D, PP	-	+	MM
49	29	AN_002543	Colombi et al. 2017a	COL5A1	c.1041C>G p.(Tyr347*)	M	2	20, 25	P	+	+	Ey, N, H, F, E, K, O	+	M, W, S, A, P, H	+	7/9,5/9	+	+	+	-	-	-	+	+	SD, PP	-	+	MM
50	30	AN_002561	Colombi et al. 2017a	COL5A1	c.311C>G p.(Thr104Arg)	M	2	4, 10	P	+	+	Ey, N, H, F, E, K	+	M, W, S, A, P, CP, H	+	8/9, 6/9	+	+	+	-, +	-, +	-	-	+	S, SD, D, PP	-	+	MM
Ritelli et a. 2013: Ritelli M, Dordoni C, Venturini M, Chiarelli N, Quinzani S, Traversa M, et al. Clinical and molecular characterization of 40 patients with classic Ehlers-Danlos syndrome: Identification of 18 COL5A1 and 2 COL5A2 novel mutations. Orphanet J Rare Dis. 2013;8.
Colombi et al. 2017a: Colombi M, Dordoni C, Venturini M, Ciaccio C, Morlino S, Chiarelli N, et al. Spectrum of mucocutaneous, ocular and facial features and delineation of novel presentations in 62 classical Ehlers-Danlos syndrome patients. Clin Genet. 2017;92:624–31.
Colombi et al. 2017b: Colombi M, Dordoni C, Venturini M, Zanca A, Calzavara-Pinton P, Ritelli M. Delineation of Ehlers–Danlos syndrome phenotype due to the c.934C>T, p.(Arg312Cys) mutation in COL1A1: Report on a three-generation family without cardiovascular events, and literature review. Am J Med Genet Part A. 2017;173:524–30.
Colombi et al. 2018: Colombi M, Dordoni C, Cinquina V, Venturini M, Ritelli M. A classical Ehlers-Danlos syndrome family with incomplete presentation diagnosed by molecular testing. Eur J Med Genet. 2018;61:17–20.
Yellow indicates changes between the different visits

## Sheet: Mucocutaneous
									MUCOCUTANEOUS SIGNS
									generalized hyperextensible skin at least 3 sites	localized hyperextensible skin less than 3 sites	Site of hyperexensibility: Eylid (Ey)	Site of hyperexensibility: Neck (N)	Site of hyperexensibility: Hand (H)	Site of hyperexensibility: Forearm (F)	Site of hyperexensibility: Elbow (E)	Site of hyperexensibility: Knee (K)	Site of hyperexensibility: Others (O)	soft, doughy skin	striae distensae or rubrae in young age	extensive widened atrophic scars	small atrophic scar(s)	papyraceous scars	cigarette paper scars	hemosiderotic scars	post-surgical scars	molluscoid pseudotumors	subcutaneous spheroids	piezogenic papules	keratosis pilaris/hyperkeratosis of extensor surfaces	inguinal/umbilical/incisional hernia	acquired cutis laxa/premature skin aging	light blue sclerae	easy bruising	livedo reticularis	xerosis/xeroftalmia	gingival inflammation/recessions	resistance to local anaesthetic drugs	uvula abnormalities	absent/short lingual frenulum	Other
Pt n°	Family n°	Patient(s) LOVD IDs	Reference	Gene	Pathogenic variant	Sex	Age at last evaluation	Relationship to proband
1	1	AN_002502	Ritelli et al. 2013	COL5A1	c.532A>C p.(Thr178Pro)	F	34	P	+	-	+	+	+	+	+	+	-	+	-	+	+	+	-	+	-	-	-	+	-	+	-	+	+	+	+	-	NA	-	+
2	1	not deposited		COL5A1	c.532A>C p.(Thr178Pro)	M	3	Son	+	-	-	+	-	+	+	+	-	+	-	+	+	-	-	+	-	-	-	-	-	+	-	+	+	-	-	-	NA	-	-
3	2	AN_002508	Ritelli et al. 2013	COL5A1	c.2436A>T p.(Glu812Asp)	F	40	Mother	-	-	-	-	-	-	-	-	-	-	+	-	+	-	-	-	+	-	-	-	-	-	-	+	+	-	+	-	-	-	-
4	2	AN_002507	Ritelli et al. 2013	COL5A1	c.2436A>T p.(Glu812Asp)	F	12	P	-	-	-	-	-	-	-	-	-	-	-	+	+	+	-	+	-	-	+	+	-	-	-	+	-	-	-	+	NA	-	-
5	3	AN_002512	Ritelli et al. 2013	COL5A1	c.2952+2_2952+3del p.(Gly967_Thr984del)	F	46	P	-	-	-	-	-	-	-	-	-	-	+	-	+	-	-	-	-	-	-	+	+	+	-	+	+	-	+	-	-	-	-
6	3	AN_002513	Ritelli et al. 2013	COL5A1	c.2952+2_2952+3del p.(Gly967_Thr984del)	M	14	P	+	-	-	+	+	-	+	+	-	+	-	+	+	-	-	-	-	+	+	+	-	+	+	+	+	-	-	-	NA	+	-
7	4	AN_002514	Ritelli et al. 2013	COL5A1	c.2988del p.(Gly997Alafs*77)	F	34	Mother	-	+	-	-	-	-	+	-	-	-	+	+	+	+	+	+	+	-	-	-	+	-	+	-	+	-	+	+	-	-	-	deep plantar creases
8	5	AN_002517	Ritelli et al. 2013	COL5A1	c.3328C>T p.(Gln1110*)	F	33	P	+	-	-	+	+	+	+	+	+	+	+	+	+	-	+	-	-	-	+	+	+	-	+	+	+	-	-	-	NA	-	+	deep palmar creases
9	6	AN_002518	Ritelli et al. 2013	COL5A1	c.3413G>A p.(Gly1138Glu)	F	43	P	+	-	-	+	+	-	+	-	+	+	+	+	+	-	+	-	-	-	-	+	+	-	+	-	+	-	-	-	-	-	-
10	6	AN_002519	Ritelli et al. 2013	COL5A1	c.3413G>A p.(Gly1138Glu)	M	12	Son	-	-	-	-	-	-	-	-	-	-	-	+	+	-	+	+	-	-	-	+	-	-	-	+	+	-	-	-	NA	-	-
11	7	AN_002528	Ritelli et al. 2013	COL5A1	c.4919_4928del p.(Lys1640Serfs*86)	F	36	P	+	-	+	-	-	-	+	+	-	+	-	+	+	-	+	-	-	-	-	+	-	-	-	+	+	-	-	-	NA	-	-
12	8	AN_002530	Ritelli et al. 2013	COL5A1	c.4962C>G p.(Tyr1654*)	F	50	P	+	-	+	+	+	+	+	+	+	+	+	+	+	+	-	-	+	-	-	+	-	-	+	+	+	-	-	-	-	-	+
13	8	AN_002531	Ritelli et al. 2013	COL5A1	c.4962C>G p.(Tyr1654*)	M	13	Son	+	-	+	+	+	+	+	+	+	+	-	+	+	+	+	+	-	-	-	+	-	-	-	+	+	-	-	-	-	+	-
14	9	AN_002534	Ritelli et al. 2013	COL5A2	c.2499+2T>C p.(Gly816_Pro833del)	F	39	P	+	-	+	+	+	+	+	+	+	+	-	+	+	+	+	+	+	+	-	+	-	-	+	-	+	-	-	-	-	-	-
15	10	AN_002535	Ritelli et al. 2013	COL5A1	hg19: g.(137,440,166_137,442,686)_ (137,633,699_137,638,368)dup	M	20	P	+	-	-	+	-	-	+	+	-	+	-	+	+	+	-	+	-	+	-	+	-	-	-	-	+	-	-	-	NA	+	-
16	10	AN_002536	Ritelli et al. 2013	COL5A1	hg19: g.(137,440,166_137,442,686)_ (137,633,699_137,638,368)dup	F	11	Sister	-	-	-	-	-	-	-	-	-	+	-	+	+	-	-	-	-	+	-	-	-	-	-	+	+	-	-	-	NA	-	-
17	10	AN_002537	Ritelli et al. 2013	COL5A1	hg19: g.(137,440,166_137,442,686)_ (137,633,699_137,638,368)dup	M	54	Father	-	-	-	-	-	-	-	-	-	-	-	-	+	-	-	-	+	-	-	+	-	-	-	+	-	-	-	-	-	-	-
18	10	sister of AN_002535		COL5A1	hg19: g.(137,440,166_137,442,686)_ (137,633,699_137,638,368)dup	F	28	Sister	+	-	-	-	+	+	+	-	-	+	+	+	+	-	-	-	-	-	-	+	-	-	-	+	-	-	-	-	NA	+	-
19	11	AN_002501	Ritelli et al. 2013	COL5A1	c.87G>A p.(Trp29*)	F	26	P	+	-	+	+	+	+	+	+	+	+	+	+	+	+	+	+	-	-	+	+	+	-	+	+	+	-	-	-	+	+	-
20	12	AN_002503	Ritelli et al. 2013	COL5A1	c.1165-2A>G p.(Pro389Leufs*168)	M	45	P	+	-	+	+	+	-	+	+	-	-	+	+	+	+	+	+	-	+	-	+	-	-	-	-	+	-	+	-	-	+	-
21	12	AN_002504	Ritelli et al. 2013	COL5A1	c.1165-2A>G p.(Pro389Leufs*168)	F	17	Daughter	+	-	+	+	+	-	+	+	-	+	+	+	+	-	-	-	-	+	-	+	-	-	+	+	+	-	-	-	+	+	-
22	12	AN_002505	Ritelli et al. 2013	COL5A1	c.1165-2A>G p.(Pro389Leufs*168)	F	11	Daughter	+	-	+	+	-	-	+	+	-	+	-	+	+	+	-	+	-	-	-	+	-	-	-	+	+	-	-	-	NA	-	-
23	13	AN_002511	Ritelli et al. 2013	COL5A1	c.2891dup p.(Gly967Trpfs*47)	F	15	P	-	+	-	-	-	-	+	+	-	+	-	-	+	-	-	-	-	-	-	-	-	+	-	+	+	-	-	-	NA	NA	NA
24	14	AN_002515	Ritelli et al. 2013	COL5A1	c.2988del p.(Gly997Alafs*77)	F	7	P	+	-	-	+	-	+	+	+	-	+	-	+	+	-	-	+	-	+	+	+	-	-	-	+	+	-	-	-	NA	-	-
25	15	AN_002532	Ritelli et al. 2013	COL5A1	c.5458_5459del p.(Phe1820Argfs*2)	F	7	P	+	-	-	+	+	+	+	+	+	+	-	+	+	+	-	+	-	+	+	-	-	-	-	+	+	-	-	-	NA	-	-
26	16	AN_002506	Ritelli et al. 2013	COL5A1	c.1651C>T p.(Gln551*)	M	29	P	+	-	+	+	+	+	+	+	-	+	+	+	+	+	-	-	-	-	-	+	-	-	+	+	+	-	-	+	+	+	+
27	17	AN_002526	Ritelli et al. 2013	COL5A1	c.4178G>A p.(Gly1393Asp)	M	46	P	+	-	-	+	-	-	+	+	-	+	-	+	+	+	+	+	-	-	+	+	-	-	-	-	+	-	-	NA	NA	-	+	onicodistrofia
28	18	AN_002533	Ritelli et al. 2013	COL5A2	c.1977G>A p.(Gly642_Pro659del)	M	21	P	+	-	+	+	+	+	+	+	-	+	-	+	+	+	+	+	-	+	-	+	-	-	+	-	+	-	NA	+	-	-	-
29	19	AN_002509	Ritelli et al. 2013	COL5A1	c.2647-12A>G p.(Gly883Leufs*195)	M	9	P	+	-	+	+	-	-	+	-	+	+	-	+	+	+	-	+	-	+	+	+	-	+	-	+	+	-	-	-	NA	NA	NA
30	20	AN_002510	Ritelli et al. 2013	COL5A1	c.2757_2774delinsA p.(Glu920Hisfs*14)	M	10	P	+	-	+	+	+	-	+	-	+	+/-	-	+	+	+	-	+	-	-	-	+	-	+	+	+	+	-	-	-	NA	+	-
31	21	AN_002525	Ritelli et al. 2013	COL5A1	c.3769C>T p.(Arg1257*)	M	7	P	-	+	-	-	-	-	+	-	-	+	-	+	+	-	-	-	-	-	-	+	-	-	-	+	+	-	-	-	NA	-	+
32	22	AN_002541	Colombi et al. 2018	COL5A1	c.4068G>A p.(Gly1339_Ala1356del)	F	50	Mother	+	-	-	+	+	-	+	+	-	+	+	-	+	-	-	-	-	-	-	+	-	-	+	+	-	-	-	-	NA	-	-
33	22	AN_002540	Colombi et al. 2018	COL5A1	c.4068G>A p.(Gly1339_Ala1356del)	F	23	P	-	+	-	-	+	-	+	-	-	+	+	-	+	-	-	-	-	-	-	+	-	-	-	+	-	-	-	-	NA	-	-	maculopapular cutaneous mastocytosis
34	23	familiy relative of AN_002544	Colombi et al. 2017a	COL5A1	c.4955-2A>G p.(Glu1653Glnfs*16)	F	44	Mother	+	-	+	-	+	-	+	+	-	+	+	+	+	+	-	+	-	-	-	+	+	-	+	-	+	-	-	+	NA	NA	NA
35	23	familiy relative of AN_002544	Colombi et al. 2017a	COL5A1	c.4955-2A>G p.(Glu1653Glnfs*16)	F	22	P	+	-	-	+	+	+	+	+	+	+	-	+	+	+	+	-	-	-	+	+	+	-	-	-	+	-	+	+	NA	NA	NA
36	23	familiy relative of AN_002544		COL5A1	c.4955-2A>G p.(Glu1653Glnfs*16)	M	57	Uncle	+	-	-	-	+	+	+	+	+	-	-	+	+	+	-	+	-	+	+	+	-	-	-	-	+	-	-	-	-	+	-
37	23	familiy relative of AN_002544		COL5A1	c.4955-2A>G p.(Glu1653Glnfs*16)	F	33	Cousin	+	-	+	+	+	+	+	+	+	+	+	+	+	+	+	-	-	-	-	+	-	-	-	-	+	-	+	+	NA	-	+
38	23	familiy relative of AN_002544		COL5A1	c.4955-2A>G p.(Glu1653Glnfs*16)	F	9	Cousin, daugther of pt 37	+	-	-	+	-	-	+	+	-	+	-	+	+	+	-	-	-	-	-	+	-	-	-	+	-	-	-	-	NA	NA	NA
39	23	familiy relative of AN_002544		COL5A1	c.4955-2A>G p.(Glu1653Glnfs*16)	M	58	Uncle	+	-	-	+	-	-	+	+	-	+	-	+	+	+	-	-	+	-	+	-	-	+	+	-	-	-	-	-	-	NA	NA	multiple lipomas
40	23	familiy relative of AN_002544		COL5A1	c.4955-2A>G p.(Glu1653Glnfs*16)	M	30	Cousin, son of pt 39	+	-	+	+	+	+	+	+	+	+	-	+	+	+	+	+	+	+	NA	+	+	-	-	-	+	-	+	-	NA	NA	NA
41	23	AN_002544		COL5A1	c.4955-2A>G p.(Glu1653Glnfs*16)	F	24	Cousin, daughter of pt 39	+	-	+	+	+	+	+	+	-	-	-	+	+	+	+	+	-	+	+	+	+	-	-	+	+	-	-	-	NA	NA	NA
42	24	AN_002566	Colombi et al. 2017a	COL5A1	c.4688dup p.(Gly1564Argfs*60)	F	35	Mother	+	-	+	+	-	+	+	+	-	-	+	+	+	+	+	+	-	-	+	+	+	+	+	+	+	+	-	+	-	-	-	papules on wrist
43	24	AN_002565	Colombi et al. 2017a	COL5A1	c.4688dup p.(Gly1564Argfs*60)	F	5	P	+	-	+	+	+	+	+	+	+	-	-	+	+	+	+	+	-	+	-	+	+	+	+	+	+	+	-	-	NA	+	-
44	25	AN_002538	Colombi et al. 2017a	COL5A2	c.3526G>C p.(Gly1176Arg)	F	10	P	+	-	-	+	+	-	+	+	-	-	-	+	+	-	-	+	-	-	-	+	-	+	+	+	+	-	-	+	NA	-	-
45	26	AN_002553	Colombi et al. 2017a	COL5A2	c.1924-11T>C p.(Ala643_Gly660del)	F	9	P	+	-	+	+	-	-	+	+	+	+	-	+	+	+	-	+	-	-	-	+	+	+	-	+	+	-	-	-	NA	+	+
46	27	AN_002547	Colombi et al. 2017a	COL5A1	c.1541dup p.(Pro515Serfs*101)	F	13	P	+	-	-	+	+	+	+	+	+	+	-	+	+	+	+	+	-	-	-	+	+	+	-	+	+	-	-	-	NA	-	NA
47	28	AN_002560	Colombi et al. 2017a	COL5A2	c.2521C>T p.(Pro841Ser)	M	48	Father	-	+	-	+	-	-	-	-	-	-	+	+	+	-	-	-	-	-	-	+	+	-	-	-	-	-	-	NA	-	-	-
48	28	AN_002559	Colombi et al. 2017a	COL5A2	c.2521C>T p.(Pro841Ser)	F	9	P	+	-	+	+	-	-	+	+	-	+	-	+	+	+	+	+	-	+	-	+	+	-	-	+	+	-	NA	-	-	-	-
49	29	AN_002543	Colombi et al. 2017a	COL5A1	c.1041C>G p.(Tyr347*)	M	25	P	+	-	+	+	+	+	+	+	+	+	-	+	+	+	-	+	-	-	-	+	-	-	-	-	+	-	NA	-	NA	NA	NA
50	30	AN_002561	Colombi et al. 2017a	COL5A1	c.311C>G p.(Thr104Arg)	M	10	P	+	-	+	+	+	+	+	+	-	+	-	+	+	+	+	+	-	+	+	+	+	-	+	+	+	-	-	+	NA	+	+
51	31	AN_002562	Colombi et al. 2017a	COL5A1	c.4465G>A p.(Gly1489Arg)	M	6	P	+	-	+	+	+	+	+	+	+	+	-	+	+	+	+	+	+	+	+	+	-	+	+	-	+	-	NA	-	-	+	+
52	32	AN_002572		COL5A1	c.3568C>T p.(Gln1190*)	F	67	Mother	-	+	+	-	+	-	-	-	-	+	+	+	+	-	+	-	-	-	-	+	-	+	+	-	+	-	NA	-	-	NA	NA
53	32	AN_002569		COL5A1	c.3568C>T p.(Gln1190*)	F	43	P	-	+	-	+	+	-	-	-	-	+	+	+	+	+	+	-	-	-	-	-	-	-	+	+	+	-	NA	+	-	NA	NA
54	32	AN_002571		COL5A1	c.3568C>T p.(Gln1190*)	M	39	Brother	+	-	-	+	+	+	+	-	-	+	-	+	+	+	-	-	-	-	-	-	-	-	-	-	+	-	NA	-	-	-	-
55	32	AN_002570		COL5A1	c.3568C>T p.(Gln1190*)	F	16	Daughter	+	-	-	+	+	+	+	+	-	+	+	+	+	+	-	+	-	-	-	+	+	+	+	+	+	-	NA	-	NA	+	+
56	33	AN_006201		COL5A1	c.410C>G p.(Tyr140*)	M	50	Father	+	-	-	+	+	+	+	+	-	+	+	+	+	+	-	+	-	+	NA	+	+	-	+	-	-	-	-	-	NA	-	-
57	33	AN_006202		COL5A1	c.410C>G p.(Tyr140*)	F	6	P	+	-	+	+	+	+	+	+	+	+	-	+	+	-	-	+	-	+	NA	+	-	+	-	+	+	-	-	-	NA	+	-
58	33	AN_006203		COL5A1	c.410C>G p.(Tyr140*)	F	58	Aunt	+	-	-	+	-	-	+	+	-	+	+	+	+	-	-	-	-	-	NA	+	-	-	+	-	+	-	+	+	NA	NA	NA
59	34	AN_006206		COL5A1	c.4050del p.(Gly1351Glufs*137)	M	16	P	+	-	+	+	+	+	+	+	+	+	-	+	+	+	-	+	-	-	NA	+	-	+	-	-	+	-	-	-	NA	+	-
60	35	AN_002564		COL5A1	c.(5067+1_5068-1)_(5370+?)del	M	15	p	+	-	+	+	+	+	+	-	+	+	+	+	+	+	+	+	-	-	+	-	-	-	-	-	+	+	-	-	NA	+	NA
61	36	AN_006207		COL5A1	c.2484+1G>C p.(Gly811Arg828del)	M	13	P	+	-	+	+	+	+	+	-	-	+	-	+	+	+	-	-	-	-	-	+	+	-	-	+	+	-	-	-	NA	-	-	keloid on elbow
62	37	AN_002599		COL5A1	c.4493G>T p.(Gly498Val)	F	4	P	+	-	-	+	-	-	+	+	+	-	-	+	+	-	-	+	-	-	-	+	-	+	-	+	+	-	-	-	NA	NA	NA
63	38	AN_002567		COL5A1	c.786+1G>A p.(Gly219_Tyr262del)	F	40	P	+	-	+	+	+	-	+	+	-	+	+	+	+	+	-	-	-	-	NA	+	+	-	+	-	+	-	-	-	+	-	-
64	39	AN_002568		COL5A1	c.1369G>T p.(Glu457*)	F	11	P	+	-	-	+	+	+	+	+	+	+	-	+	+	-	-	-	+	-	+	+	-	+	-	-	+	-	-	-	-	NA	NA
65	40	AN_002596		COL5A1	c.5287del p.(Ala1763Profs*104)	M	38	P	+	-	+	+	+	+	+	-	+	+	-	+	+	+	+	+	+	+	NA	+	-	-	-	-	+	-	-	-	+	+	-
66	40	AN_002595		COL5A1	c.5287del p.(Ala1763Profs*104)	F	61	Mother	+	-	+	+	+	+	+	-	+	+	-	+	+	+	-	-	-	-	NA	+	-	-	+	-	+	-	-	-	-	+	-
67	40	AN_002597		COL5A1	c.5287del p.(Ala1763Profs*104)	M	63	Uncle	+	-	-	+	-	-	+	+	-	+	-	+	+	+	-	+	-	+	NA	+	+	+	+	-	+	-	-	-	-	+	-
68	41	AN_002573		COL5A1	c.4723_4745del p.(Pro1575Aspfs*41)	F	6	P	-	+	-	+	-	-	+	-	-	-	+	+	+	+	-	+	-	-	+	+	+	+	-	+	+	-	-	-	NA	+	NA
69	42	AN_006208	Colombi et al. 2020	COL5A1	c.3369_3431dup p.(Glu1124_Gly1144dup)	F	3	P	-	+	-	-	+	-	-	-	+	+	-	+	+	+	-	+	-	-	-	+	-	+	+	-	+	-	-	-	NA	-	-
70	43	AN_005707	Ritelli et al. 2013	COL1A1	c.934C>T p.(Arg.312Cys)	M	53	P	+	-	-	+	-	-	+	+	-	+	-	+	+	+	+	+	-	+	NA	+	-	+	-	+	+	-	NA	-	NA	+	-
71	44	AN_005702	Colombi et al. 2017b	COL1A1	c.934C>T p.(Arg.312Cys)	F	56	P	+	-	-	+	-	+	+	+	+	+	+	+	+	+	-	-	+	-	-	+	+	+	+	-	+	+	+	+	+	NA	NA
72	44	AN_005705	Colombi et al. 2017b	COL1A1	c.934C>T p.(Arg.312Cys)	M	28	Son	+	-	-	+	+	-	+	-	-	+	+	+	+	-	+	-	-	-	-	+	-	-	-	-	-	-	+	-	-	+	-
73	44	AN_005704	Colombi et al. 2017b	COL1A1	c.934C>T p.(Arg.312Cys)	F	49	Sister	+	-	+	+	+	+	+	+	+	+	+	+	+	+	+	-	+	-	-	+	-	-	+	-	+	-	-	-	-	NA	NA
74	44	AN_005703	Colombi et al. 2017b	COL1A1	c.934C>T p.(Arg.312Cys)	M	52	Brother	+	-	+	+	+	+	+	+	+	+	+	+	+	+	+	-	-	-	-	+	-	+	+	+	+	-	-	-	-	+	-
75	44	AN_005706	Colombi et al. 2017b	COL1A1	c.934C>T p.(Arg.312Cys)	F	17	Nephew	+	-	+	+	+	-	+	-	+	+	+	+	+	-	+	-	-	-	-	+	-	+	-	+	+	-	-	-	-	+	+

## Sheet: Osteoarticular
									OSTEOARTICULAR SIGNS
									generalized joint hypermobility (BS≥5/9)	historical joint hypermobility	congenital hip dysplasia	recurrent (sub)dislocations/sprains	fixed dislocations	chronic generalized pain	recurrent inflammatory soft-tissue lesions	temporomandibular joint dysfunction	early osteoarthritis	walking difficulties	limited walking autonomy	Other
Pt n°	Family n°	Patient(s) LOVD IDs	Reference	Gene	Pathogenic variant	Sex	Age at last evaluation	Relationship to proband
1	1	AN_002502	Ritelli et al. 2013	COL5A1	c.532A>C p.(Thr178Pro)	F	34	P	+	+	-	-	-	+	-	+	+	+	+
2	1	not deposited		COL5A1	c.532A>C p.(Thr178Pro)	M	3	P	+	+	-	-	-	-	-	-	-	-	-
3	2	AN_002508	Ritelli et al. 2013	COL5A1	c.2436A>T p.(Glu812Asp)	F	40	Mother	+	+	-	-	-	-	+	+	+	-	-
4	2	AN_002507	Ritelli et al. 2013	COL5A1	c.2436A>T p.(Glu812Asp)	F	12	P	-	+	-	-	-	-	-	-	-	-	-
5	3	AN_002512	Ritelli et al. 2013	COL5A1	c.2952+2_2952+3del p.(Gly967_Thr984del)	F	46	P	-	+	-	-	-	-	+	-	-	-	-
6	3	AN_002513	Ritelli et al. 2013	COL5A1	c.2952+2_2952+3del p.(Gly967_Thr984del)	M	14	Son	+	+	-	-	-	-	+	-	-	-	-
7	4	AN_002514	Ritelli et al. 2013	COL5A1	c.2988del p.(Gly997Alafs*77)	F	34	P	+	+	-	+	-	+	+	-	-	-	-
8	5	AN_002517	Ritelli et al. 2013	COL5A1	c.3328C>T p.(Gln1110*)	F	33	P	-	+	-	+	-	+	-	+	-	-	-
9	6	AN_002518	Ritelli et al. 2013	COL5A1	c.3413G>A p.(Gly1138Glu)	F	43	P	+	+	-	+	-	+	-	-	-	-	-
10	6	AN_002519	Ritelli et al. 2013	COL5A1	c.3413G>A p.(Gly1138Glu)	M	12	Son	-	+	-	-	-	-	-	-	-	-	-
11	7	AN_002528	Ritelli et al. 2013	COL5A1	c.4919_4928del p.(Lys1640Serfs*86)	F	36	P	+	+	-	+	-	+	+	-	-	-	-
12	8	AN_002530	Ritelli et al. 2013	COL5A1	c.4962C>G p.(Tyr1654*)	F	50	P	+	+	-	+	+	+	+	+	+	+	-	shoulders , elbows
13	8	AN_002531	Ritelli et al. 2013	COL5A1	c.4962C>G p.(Tyr1654*)	M	13	Son	+	+	-	+	-	+	-	+	-	+	+
14	9	AN_002534	Ritelli et al. 2013	COL5A2	c.2499+2T>C p.(Gly816_Pro833del)	F	39	P	+	+	-	+	-	+	+	-	-	+	+	spontaneous Achilles tendon rupure
15	10	AN_002535	Ritelli et al. 2013	COL5A1	hg19: g.(137,440,166_137,442,686)_ (137,633,699_137,638,368)dup	M	20	P	+	+	-	+	-	-	-	-	-	-	-
16	10	AN_002536	Ritelli et al. 2013	COL5A1	hg19: g.(137,440,166_137,442,686)_ (137,633,699_137,638,368)dup	F	11	Sister	+	+	-	-	-	-	-	-	-	-	-
17	10	AN_002537	Ritelli et al. 2013	COL5A1	hg19: g.(137,440,166_137,442,686)_ (137,633,699_137,638,368)dup	M	54	Father	-	+	-	-	-	-	-	-	-	-	-	spontaneous Achilles tendon rupure
18	10	sister of AN_002535		COL5A1	hg19: g.(137,440,166_137,442,686)_ (137,633,699_137,638,368)dup	F	28	Sister	+	+	-	-	-	-	-	-	-	-	-
19	11	AN_002501	Ritelli et al. 2013	COL5A1	c.87G>A p.(Trp29*)	F	26	P	+	+	-	+	-	+	+	-	-	-	-
20	12	AN_002503	Ritelli et al. 2013	COL5A1	c.1165-2A>G p.(Pro389Leufs*168)	M	45	P	-	+	-	+	-	+	-	+	+	-	-
21	12	AN_002504	Ritelli et al. 2013	COL5A1	c.1165-2A>G p.(Pro389Leufs*168)	F	17	Daughter	+	+	-	-	-	-	-	-	-	-	-
22	12	AN_002505	Ritelli et al. 2013	COL5A1	c.1165-2A>G p.(Pro389Leufs*168)	F	11	Daughter	+	+	-	+	-	+	-	-	-	-	-
23	13	AN_002511	Ritelli et al. 2013	COL5A1	c.2891dup p.(Gly967Trpfs*47)	F	15	P	+	+	-	+	-	+	+	+	-	+	-
24	14	AN_002515	Ritelli et al. 2013	COL5A1	c.2988del p.(Gly997Alafs*77)	F	7	P	+	+	-	-	-	-	-	-	-	-	-	mobile patellae
25	15	AN_002532	Ritelli et al. 2013	COL5A1	c.5458_5459del p.(Phe1820Argfs*2)	F	7	P	-	NA	-	-	-	-	+	NA	-	-	-
26	16	AN_002506	Ritelli et al. 2013	COL5A1	c.1651C>T p.(Gln551*)	M	29	P	-	+	-	+	-	+	+	+	+	+	+
27	17	AN_002526	Ritelli et al. 2013	COL5A1	c.4178G>A p.(Gly1393Asp)	M	46	P	-	NA	-	+	-	+	-	-	-	+	-	degenerative tendinopathy surgically treated; arthrosis of the head of the shoulder
28	18	AN_002533	Ritelli et al. 2013	COL5A2	c.1977G>A p.(Gly642_Pro659del)	M	21	P	+	+	-	+	+	+	+	NA	NA	+	-	shoulders
29	19	AN_002509	Ritelli et al. 2013	COL5A1	c.2647-12A>G p.(Gly883Leufs*195)	M	9	P	-	+	-	-	-	-	-	-	-	-	-
30	20	AN_002510	Ritelli et al. 2013	COL5A1	c.2757_2774delinsA p.(Glu920Hisfs*14)	M	10	P	-	+	+	-	-	-	-	-	-	-	-
31	21	AN_002525	Ritelli et al. 2013	COL5A1	c.3769C>T p.(Arg1257*)	M	7	P	+	+	-	-	-	-	-	-	-	-	-	post traumatic wrist dislocation, mobile patella
32	22	AN_002541	Colombi et al. 2018	COL5A1	c.4068G>A p.(Gly1339_Ala1356del)	F	50	Mother	-	+	-	-	-	-	-	+	-	-	-	sporadic pain to right hip, knee, ankle; mobile patella
33	22	AN_002540	Colombi et al. 2018	COL5A1	c.4068G>A p.(Gly1339_Ala1356del)	F	23	P	-	+	-	+	-	-	-	-	-	-	-
34	23	familiy relative of AN_002544	Colombi et al. 2017a	COL5A1	c.4955-2A>G p.(Glu1653Glnfs*16)	F	44	Mother	-	+	-	+	-	+	+	-	+	-	-
35	23	familiy relative of AN_002544	Colombi et al. 2017a	COL5A1	c.4955-2A>G p.(Glu1653Glnfs*16)	F	22	P	+	+	-	+	-	+	+	+	-	-	-
36	23	familiy relative of AN_002544		COL5A1	c.4955-2A>G p.(Glu1653Glnfs*16)	M	57	Uncle	-	+	-	+	-	+	-	+	-	-	-
37	23	familiy relative of AN_002544		COL5A1	c.4955-2A>G p.(Glu1653Glnfs*16)	F	33	Cousin	-	+	-	+	-	+	+	+	-	-	-
38	23	familiy relative of AN_002544		COL5A1	c.4955-2A>G p.(Glu1653Glnfs*16)	F	9	Cousin, daugther of pt 37	-	-	-	-	-	-	-	-	-	-	-
39	23	familiy relative of AN_002544		COL5A1	c.4955-2A>G p.(Glu1653Glnfs*16)	M	58	Uncle	-	+	-	+	-	+	+	+	-	+	+	atraumatic patellar tendon rupture
40	23	familiy relative of AN_002544		COL5A1	c.4955-2A>G p.(Glu1653Glnfs*16)	M	30	Cousin, son of pt 39	+	+	-	+	-	+	+	+	-	+	+
41	23	AN_002544		COL5A1	c.4955-2A>G p.(Glu1653Glnfs*16)	F	24	Cousin, daughter of pt 39	+	+	-	+	-	+	+	+	-	+	+
42	24	AN_002566	Colombi et al. 2017a	COL5A1	c.4688dup p.(Gly1564Argfs*60)	F	35	Mother	+	+	-	+	-	+	-	+	+	+	-
43	24	AN_002565	Colombi et al. 2017a	COL5A1	c.4688dup p.(Gly1564Argfs*60)	F	5	P	+	+	-	+	-	-	-	+	-	-	-
44	25	AN_002538	Colombi et al. 2017a	COL5A2	c.3526G>C p.(Gly1176Arg)	F	10	P	+	+	-	+	-	-	-	+	-	-	-
45	26	AN_002553	Colombi et al. 2017a	COL5A2	c.1924-11T>C p.(Ala643_Gly660del)	F	9	P	+	+	-	-	-	-	-	-	-	-	-
46	27	AN_002547	Colombi et al. 2017a	COL5A1	c.1541dup p.(Pro515Serfs*101)	F	13	P	-	+	-	-	-	-	-	+	-	+	-
47	28	AN_002560	Colombi et al. 2017a	COL5A2	c.2521C>T p.(Pro841Ser)	M	48	Father	-	-	-	-	-	-	+	-	+	-	-
48	28	AN_002559	Colombi et al. 2017a	COL5A2	c.2521C>T p.(Pro841Ser)	F	9	P	+	+	-	+	+	-	-	+	-	+	-	shoulder
49	29	AN_002543	Colombi et al. 2017a	COL5A1	c.1041C>G p.(Tyr347*)	M	25	P	+	+	-	+	+	-	+	-	-	-	-	shoulder
50	30	AN_002561	Colombi et al. 2017a	COL5A1	c.311C>G p.(Thr104Arg)	M	10	P	+	+	-	+	-	-	-	-	-	+	-
51	31	AN_002562	Colombi et al. 2017a	COL5A1	c.4465G>A p.(Gly1489Arg)	M	6	P	+	+	-	+	-	-	-	-	-	-	-	mobile patellae
52	32	AN_002572		COL5A1	c.3568C>T p.(Gln1190*)	F	67	Mother	-	NA	-	-	-	-	-	-	+	-	-
53	32	AN_002569		COL5A1	c.3568C>T p.(Gln1190*)	F	43	P	-	+	-	+	-	-	-	-	-	-	-
54	32	AN_002571		COL5A1	c.3568C>T p.(Gln1190*)	M	39	Brother	+	+	-	-	-	+	+	-	-	-	-
55	32	AN_002570		COL5A1	c.3568C>T p.(Gln1190*)	F	16	Daughter	+	+	-	+	-	-	+	-	-	-	-
56	33	AN_006201		COL5A1	c.410C>G p.(Tyr140*)	M	50	Father	-	-	-	+	-	+	+	-	-	-	-
57	33	AN_006202		COL5A1	c.410C>G p.(Tyr140*)	F	6	P	+	+	-	-	-	-	-	-	-	-	-
58	33	AN_006203		COL5A1	c.410C>G p.(Tyr140*)	F	58	Aunt	-	-	-	-	-	+	-	-	-	-	-
59	34	AN_006206		COL5A1	c.4050del p.(Gly1351Glufs*137)	M	16	P	-	-	-	-	-	-	-	-	-	-	-
60	35	AN_002564		COL5A1	c.(5067+1_5068-1)_(5370+?)del	M	15	p	-	+	-	+	-	-	-	-	-	-	-
61	36	AN_006207		COL5A1	c.2484+1G>C p.(Gly811Arg828del)	M	13	P	-	+	-	-	-	-	-	-	-	-	-	mobile patella
62	37	AN_002599		COL5A1	c.4493G>T p.(Gly498Val)	F	4	P	+	+	-	-	-	-	-	-	-	-	-
63	38	AN_002567		COL5A1	c.786+1G>A p.(Gly219_Tyr262del)	F	40	P	+	+	-	+	-	-	NA	-	-	-	-
64	39	AN_002568		COL5A1	c.1369G>T p.(Glu457*)	F	11	P	-	+	-	-	-	-	-	-	NA	-	-
65	40	AN_002596		COL5A1	c.5287del p.(Ala1763Profs*104)	M	38	P	+	+	-	+	+	-	-	-	-	-	-	shoulder
66	40	AN_002595		COL5A1	c.5287del p.(Ala1763Profs*104)	F	61	Mother	+	+	+	-	-	-	-	-	-	-	-
67	40	AN_002597		COL5A1	c.5287del p.(Ala1763Profs*104)	M	63	Uncle	-	-	-	-	-	-	-	-	-	-	-
68	41	AN_002573		COL5A1	c.4723_4745del p.(Pro1575Aspfs*41)	F	6	P	+	+	-	-	-	-	-	-	-	-	-
69	42	AN_006208	Colombi et al. 2020	COL5A1	c.3369_3431dup p.(Glu1124_Gly1144dup)	F	3	P	+	+	-	-	-	-	-	-	-	-	-
70	43	AN_005707	Ritelli et al. 2013	COL1A1	c.934C>T p.(Arg.312Cys)	M	53	P	+	+	-	+	-	+	+	-	-	-	-
71	44	AN_005702	Colombi et al. 2017b	COL1A1	c.934C>T p.(Arg.312Cys)	F	56	P	+	+	-	+	-	+	+	-	+	+	+	snapping hip
72	44	AN_005705	Colombi et al. 2017b	COL1A1	c.934C>T p.(Arg.312Cys)	M	28	Son	+	+	-	+	-	-	-	-	-	-	-	mobile patellae
73	44	AN_005704	Colombi et al. 2017b	COL1A1	c.934C>T p.(Arg.312Cys)	F	49	Sister	+	+	-	+	-	+	-	+	-	-	-
74	44	AN_005703	Colombi et al. 2017b	COL1A1	c.934C>T p.(Arg.312Cys)	M	52	Brother	-	+	-	+	-	+	-	-	+	+	-
75	44	AN_005706	Colombi et al. 2017b	COL1A1	c.934C>T p.(Arg.312Cys)	F	17	Nephew	-	+	-	-	-	-	-	-	-	-	-

## Sheet: Orthopedic and Muscular
									ORTHOPEDIC SIGNS																						MUSCULAR SIGNS
									high arched/narrow palate	Complication of joint hypermobility: sprains (S)	Complication of joint hypermobility: dislocation (D)	Complication of joint hypermobility: subdislocation (SD)	Complication of joint hypermobility: pain (P)	Complication of joint hypermobility: flat foot (PP)	(mild) scoliosis	cervical spine curvature anomalies	dorsal hyperkyphosis	lumbar hyperlordosis /hypolordosis	disc hernias/protrusion	spondylolisthesis	back pain	genua/halluces/cubita valga(i)	minor asymmetry at lower limbs and other body areas	osteopenia	osteoporosis	vertebral fractures	not surgical pectus excavatum/carinatum	marfanoid habits	arachnodactyly	Other	muscle hypotonia of mild degree	hypotonia at birth	recurrent myalgias and cramps	fibromyalgia	involuntary muscle contractions	Other
Pt n°	Family n°	Patient(s) LOVD IDs	Reference	Gene	Pathogenic variant	Sex	Age at last evaluation	Relationship to proband
1	1	AN_002502	Ritelli et al. 2013	COL5A1	c.532A>C p.(Thr178Pro)	F	34	P	-	-	-	-	-	+	+	-	+	+	+	+	+	+	NA	+	+	+	-	-	-		-	+	-	-	-
2	1	not deposited		COL5A1	c.532A>C p.(Thr178Pro)	M	3	Son	-	-	-	-	-	+	+	-	+	+	-	-	-	+	+	-	-	-	+	-	-		-	+	-	-	-
3	2	AN_002508	Ritelli et al. 2013	COL5A1	c.2436A>T p.(Glu812Asp)	F	40	Mother	-	-	-	+	-	-	+	-	-	+	-	-	+	-	+	+	-	-	-	-	-	Transitional lumbosacral vertebra	-	-	+	-	-
4	2	AN_002507	Ritelli et al. 2013	COL5A1	c.2436A>T p.(Glu812Asp)	F	12	P	+	-	-	-	-	-	-	-	-	+	-	-	-	-	+	-	-	-	-	-	-	Dental malocclusion	-	+	-	-	-
5	3	AN_002512	Ritelli et al. 2013	COL5A1	c.2952+2_2952+3del p.(Gly967_Thr984del)	F	46	Mother	+	-	-	-	-	+	+	-	-	+	+	+	+	+	+	+	-	+	-	-	-	Arthrosis	-	-	-	-	-
6	3	AN_002513	Ritelli et al. 2013	COL5A1	c.2952+2_2952+3del p.(Gly967_Thr984del)	M	14	P	+	-	-	-	-	+	+	-	+	+	-	-	+	-	+	-	-	NA	+	-	+	Pectus escavatum surgically treated winged scapulae	-	-	+	-	-
7	4	AN_002514	Ritelli et al. 2013	COL5A1	c.2988del p.(Gly997Alafs*77)	F	34	P	+	-	-	+	-	-	+	-	-	+	-	-	+	-	+	-	-	-	+	-	-	P. carinatum	-	-	+	-	-
8	5	AN_002517	Ritelli et al. 2013	COL5A1	c.3328C>T p.(Gln1110*)	F	33	P	-	-	-	+	-	+	+	-	+	+	+	+	+	+	+	+	+	-	-	-	-		+	+	+	-	-
9	6	AN_002518	Ritelli et al. 2013	COL5A1	c.3413G>A p.(Gly1138Glu)	F	43	P	+	-	-	+	-	-	+	-	-	-	+	+	+	-	+	-	-	-	-	-	-		-	-	+	-	-
10	6	AN_002519	Ritelli et al. 2013	COL5A1	c.3413G>A p.(Gly1138Glu)	M	12	Son	+	-	-	-	-	+	-	-	-	-	-	-	-	-	-	-	-	NA	-	-	-		-	-	-	-	-
11	7	AN_002528	Ritelli et al. 2013	COL5A1	c.4919_4928del p.(Lys1640Serfs*86)	F	36	P	-	-	-	+	+	+	+	-	-	-	-	-	-	-	+	+	-	NA	+	-	-		-	-	-	-	-
12	8	AN_002530	Ritelli et al. 2013	COL5A1	c.4962C>G p.(Tyr1654*)	F	50	P	-	+	-	+	+	+	+	+	+	+	+	+	+	+	+	+	-	-	-	-	-	Hypoplasia upper femur hip prothesis cervical dysplasia (CIN2) club feet surgically treated	-	-	+	-	-
13	8	AN_002531	Ritelli et al. 2013	COL5A1	c.4962C>G p.(Tyr1654*)	M	13	Son	-	+	-	+	+	+	+	-	+	+	-	-	-	+	+	-	-	-	-	-	-	Club feet surgically treated	-	-	+	-	-
14	9	AN_002534	Ritelli et al. 2013	COL5A2	c.2499+2T>C p.(Gly816_Pro833del)	F	39	P	-	+	+	-	+	+	+	+	+	+	-	-	+	+	+	+	+	+	-	-	-	Short stature, congenital kyphoscoliosis surgically treated, vertebral dislocation surgically treated, hip periarthritis, arthrosis, vitamin D deficiency	-	-	+	+	-	Muscle hematomas and ruptures
15	10	AN_002535	Ritelli et al. 2013	COL5A1	hg19: g.(137,440,166_137,442,686)_ (137,633,699_137,638,368)dup	M	20	P	+	+	+	-	-	+	+	-	-	-	-	-	+	+	+	-	-	-	+	+	+		-	-	-	-	-
16	10	AN_002536	Ritelli et al. 2013	COL5A1	hg19: g.(137,440,166_137,442,686)_ (137,633,699_137,638,368)dup	F	11	Sister	+	-	-	-	-	+	+	-	-	-	-	-	-	-	+	-	-	NA	-	-	+		-	-	-	-	-
17	10	AN_002537	Ritelli et al. 2013	COL5A1	hg19: g.(137,440,166_137,442,686)_ (137,633,699_137,638,368)dup	M	54	Father	-	-	-	-	-	+	-	-	-	-	-	-	-	+	-	-	-	NA	-	-	-		-	+	-	-	-
18	10	sister of AN_002535		COL5A1	hg19: g.(137,440,166_137,442,686)_ (137,633,699_137,638,368)dup	F	28	Sister	+	-	-	-	-	+	-	-	-	+	-	-	-	-	-	-	-	NA	+	-	-		-	-	-	-	-
19	11	AN_002501	Ritelli et al. 2013	COL5A1	c.87G>A p.(Trp29*)	F	26	P	-	+	+	-	+	+	+	-	-	-	-	-	-	-	+	-	-	-	-	-	-		-	-	-	-	-
20	12	AN_002503	Ritelli et al. 2013	COL5A1	c.1165-2A>G p.(Pro389Leufs*168)	M	45	P	-	+	+	-	+	+	-	+	-	-	-	-	-	-	+	+	-	-	-	-	-	Vitamin D deficiency	-	-	+	-	-
21	12	AN_002504	Ritelli et al. 2013	COL5A1	c.1165-2A>G p.(Pro389Leufs*168)	F	17	Daughter	-	-	-	-	-	+	+	-	+	+	-	-	-	-	+	-	-	NA	-	-	-		-	-	-	-	-
22	12	AN_002505	Ritelli et al. 2013	COL5A1	c.1165-2A>G p.(Pro389Leufs*168)	F	11	Daughter	-	+	-	+	+	+	+	+	-	-	-	-	-	-	+	-	-	NA	-	-	-		-	-	-	-	-
23	13	AN_002511	Ritelli et al. 2013	COL5A1	c.2891dup p.(Gly967Trpfs*47)	F	15	P	NA	+	-	+	+	-	+	-	-	+	-	-	+	+	+	-	-	-	-	-	+	Pes cavus surgical treated	+	-	-	-	-
24	14	AN_002515	Ritelli et al. 2013	COL5A1	c.2988del p.(Gly997Alafs*77)	F	7	P	NA	-	-	-	-	+	+	-	-	+	-	-	-	+	+	-	-	NA	-	-	-		-	-	-	-	-
25	15	AN_002532	Ritelli et al. 2013	COL5A1	c.5458_5459del p.(Phe1820Argfs*2)	F	7	P	+	-	-	-	-	-	-	-	-	-	-	-	-	-	-	NA	NA	NA	-	-	-		-	-	-	-	-
26	16	AN_002506	Ritelli et al. 2013	COL5A1	c.1651C>T p.(Gln551*)	M	29	P	-	+	+	+	+	+	+	+	-	+	-	+	+	+	+	+	+	-	+	-	-	Knee arthrosis, Vitamin D deficiency	+	+	+	-	-
27	17	AN_002526	Ritelli et al. 2013	COL5A1	c.4178G>A p.(Gly1393Asp)	M	46	P	+	+	+	-	+	-	-	+	-	-	-	+	+	+	+	-	-	NA	-	-	-	Carpal tunnel surgically treated	-	-	+	-	-
28	18	AN_002533	Ritelli et al. 2013	COL5A2	c.1977G>A p.(Gly642_Pro659del)	M	21	P	+	+	+	-	+	+	+	+	-	+	NA	+	+	+	+	NA	NA	NA	+	-	-	Ulnar deviation, hand and feet deformities	-	+	+	-	-
29	19	AN_002509	Ritelli et al. 2013	COL5A1	c.2647-12A>G p.(Gly883Leufs*195)	M	9	P	NA	-	-	-	-	-	-	-	-	-	-	-	-	-	-	NA	NA	NA	-	-	-	Hindfoot deformity	-	-	-	-	-
30	20	AN_002510	Ritelli et al. 2013	COL5A1	c.2757_2774delinsA p.(Glu920Hisfs*14)	M	10	P	+	-	-	-	-	+	-	NA	NA	NA	NA	NA	-	-	NA	NA	NA	NA	-	-	-		+	+	+	-	+
31	21	AN_002525	Ritelli et al. 2013	COL5A1	c.3769C>T p.(Arg1257*)	M	7	P	+	-	-	-	-	+	-	-	-	-	-	-	-	+	-	NA	NA	NA	-	-	-		-	-	-	-	-
32	22	AN_002541	Colombi et al. 2018	COL5A1	c.4068G>A p.(Gly1339_Ala1356del)	F	50	Mother	+	-	-	-	-	+	-	+	-	-	-	-	-	+	-	NA	NA	NA	-	-	-		-	-	-	-	-
33	22	AN_002540	Colombi et al. 2018	COL5A1	c.4068G>A p.(Gly1339_Ala1356del)	F	23	P	+	+	+	+	-	+	-	-	-	-	-	-	-	-	-	NA	NA	NA	-	-	-		-	-	-	-	-
34	23	familiy relative of AN_002544	Colombi et al. 2017a	COL5A1	c.4955-2A>G p.(Glu1653Glnfs*16)	F	44	Mother	NA	+	-	-	+	+	+	+	-	+	-	+	+	+	+	-	-	+	-	-	-	Arthrosis	-	-	+	-	-
35	23	familiy relative of AN_002544	Colombi et al. 2017a	COL5A1	c.4955-2A>G p.(Glu1653Glnfs*16)	F	22	P	NA	-	+	-	+	+	NA	NA	NA	NA	-	-	-	-	+	NA	NA	NA	-	-	-		-	-	-	-	-
36	23	familiy relative of AN_002544		COL5A1	c.4955-2A>G p.(Glu1653Glnfs*16)	M	57	Uncle	-	+	-	-	+	-	+	+	-	-	-	-	+	+	+	+	-	NA	-	-	-		-	-	+	-	-
37	23	familiy relative of AN_002544		COL5A1	c.4955-2A>G p.(Glu1653Glnfs*16)	F	33	Cousin	NA	+	-	+	+	+	+	NA	NA	NA	-	-	-	+	+	NA	NA	NA	-	-	-		+	-	+	-	-
38	23	familiy relative of AN_002544		COL5A1	c.4955-2A>G p.(Glu1653Glnfs*16)	F	9	Cousin, daugther of pt 37	NA	-	-	-	-	+	+	NA	NA	NA	-	-	-	-	+	NA	NA	NA	-	-	-		-	-	+	-	-
39	23	familiy relative of AN_002544		COL5A1	c.4955-2A>G p.(Glu1653Glnfs*16)	M	58	Uncle	-	+	-	-	+	+	+	-	+	-	-	-	+	+	+	NA	NA	NA	+	-	-	Artrhosis, dental loss	-	-	+	-	-	Hypotrophy of quadriceps
40	23	familiy relative of AN_002544		COL5A1	c.4955-2A>G p.(Glu1653Glnfs*16)	M	30	Cousin, son of pt 39	NA	+	+	-	+	+	+	-	-	+	-	-	+	-	+	NA	NA	NA	+	-	-		-	-	+	-	-
41	23	AN_002544		COL5A1	c.4955-2A>G p.(Glu1653Glnfs*16)	F	24	Cousin, daughter of pt 39	NA	+	-	+	+	+	+	+	-	+	-	-	+	+	+	NA	NA	NA	-	-	-		-	-	-	-	-
42	24	AN_002566	Colombi et al. 2017a	COL5A1	c.4688dup p.(Gly1564Argfs*60)	F	35	Mother	-	+	-	-	+	+	-	-	-	+	-	-	-	+	+	NA	NA	NA	-	-	-	Winged scapulae	-	-	+	-	-
43	24	AN_002565	Colombi et al. 2017a	COL5A1	c.4688dup p.(Gly1564Argfs*60)	F	5	P	-	+	-	+	-	+	+	-	-	+	-	-	-	+	+	NA	NA	NA	-	-	-	Winged scapulae	-	-	-	-	-
44	25	AN_002538	Colombi et al. 2017a	COL5A2	c.3526G>C p.(Gly1176Arg)	F	10	P	-	-	+	-	-	+	+	-	-	+	-	-	+	+	+	NA	NA	NA	-	-	-	Club feet	-	+	-	-	-
45	26	AN_002553	Colombi et al. 2017a	COL5A2	c.1924-11T>C p.(Ala643_Gly660del)	F	9	P	+	-	-	-	-	+	-	-	-	-	-	-	-	-	-	NA	NA	NA	-	-	-		-	-	-	-	-
46	27	AN_002547	Colombi et al. 2017a	COL5A1	c.1541dup p.(Pro515Serfs*101)	F	13	P	+	-	-	-	-	+	+	-	-	+	-	-	-	+	+	NA	NA	NA	+	-	-	Flat foot surgically treated	-	-	-	-	-
47	28	AN_002560	Colombi et al. 2017a	COL5A2	c.2521C>T p.(Pro841Ser)	M	48	Father	-	+	-	-	-	-	+	-	-	+	-	-	+	-	+	NA	NA	NA	-	-	-		-	-	+	-	-
48	28	AN_002559	Colombi et al. 2017a	COL5A2	c.2521C>T p.(Pro841Ser)	F	9	P	-	+	-	-	+	+	-	-	+	+	+	-	-	+	+	NA	NA	NA	-	-	-		-	-	+	-	+
49	29	AN_002543	Colombi et al. 2017a	COL5A1	c.1041C>G p.(Tyr347*)	M	25	P	+	-	-	+	-	+	+	-	-	+	-	-	-	+	+	NA	NA	NA	+	-	-		-	-	+	-	+
50	30	AN_002561	Colombi et al. 2017a	COL5A1	c.311C>G p.(Thr104Arg)	M	10	P	+	+	-	+	+	+	+	-	+	+	-	-	-	+	+	NA	NA	NA	+	-	-		-	-	-	-	-
51	31	AN_002562	Colombi et al. 2017a	COL5A1	c.4465G>A p.(Gly1489Arg)	M	6	P	+	+	-	-	-	+	-	-	-	-	-	-	-	-	-	NA	NA	NA	-	-	-		-	-	-	-	-
52	32	AN_002572		COL5A1	c.3568C>T p.(Gln1190*)	F	67	Mother	+	+	-	-	-	+	+	-	-	-	-	-	-	+	-	NA	NA	NA	-	-	-	Carpal tunnel surgically treated	-	-	+	-	-
53	32	AN_002569		COL5A1	c.3568C>T p.(Gln1190*)	F	43	P	NA	+	-	-	+	-	+	-	-	+	-	-	+	+	+	NA	NA	NA	-	-	-		-	-	+	-	-
54	32	AN_002571		COL5A1	c.3568C>T p.(Gln1190*)	M	39	Brother	-	-	-	-	+	+	+	-	-	+	+	-	-	-	-	NA	NA	NA	-	-	-		-	-	-	-	-
55	32	AN_002570		COL5A1	c.3568C>T p.(Gln1190*)	F	16	Daughter	+	+	-	-	-	+	+	+	+	+	-	-	+	-	+	NA	NA	NA	-	-	-		-	-	+	-	-
56	33	AN_006201		COL5A1	c.410C>G p.(Tyr140*)	M	50	Father	-	+	-	-	+	+	+	+	+	+	+	-	+	-	+	NA	NA	NA	-	-	-		-	+	-	-	-
57	33	AN_006202		COL5A1	c.410C>G p.(Tyr140*)	F	6	P	-	-	-	-	-	+	+	-	-	-	-	-	-	+	+	-	-	NA	-	-	-		-	+	-	-	-
58	33	AN_006203		COL5A1	c.410C>G p.(Tyr140*)	F	58	Aunt	+	-	-	-	-	+	+	+	+	+	+	-	+	+	+	+	+	NA	-	-	-	Vitamin D deficiency	-	-	-	-	-
59	34	AN_006206		COL5A1	c.4050del p.(Gly1351Glufs*137)	M	16	P	-	-	-	-	-	+	+	-	-	-	-	-	-	-	+	NA	NA	NA	+	-	-		-	-	-	-	-
60	35	AN_002564		COL5A1	c.(5067+1_5068-1)_(5370+?)del	M	15	p	+	-	-	+	-	+	+	-	-	-	-	-	-	-	+	NA	NA	NA	-	-	-		-	-	+	-	+
61	36	AN_006207		COL5A1	c.2484+1G>C p.(Gly811Arg828del)	M	13	P	+	-	-	-	-	+	+	NA	-	-	-	-	-	+	+	NA	NA	NA	+	-	+		-	-	-	-	-
62	37	AN_002599		COL5A1	c.4493G>T p.(Gly498Val)	F	4	P	-	-	-	-	-	+	+	-	+	+	-	-	-	+	+	NA	NA	NA	-	-	-		-	-	-	-	-
63	38	AN_002567		COL5A1	c.786+1G>A p.(Gly219_Tyr262del)	F	40	P	+	-	+	-	+	+	+	NA	NA	NA	+	-	+	+	+	NA	NA	NA	-	-	-	Brachydactyly	-	-	-	-	-
64	39	AN_002568		COL5A1	c.1369G>T p.(Glu457*)	F	11	P	NA	-	-	-	-	+	+	NA	NA	NA	NA	-	-	+	+	NA	NA	NA	-	-	-	Winged scapulae	-	-	-	-	-
65	40	AN_002596		COL5A1	c.5287del p.(Ala1763Profs*104)	M	38	P	+	+	+	+	-	+	+	+	+	+	-	-	-	-	+	NA	NA	NA	-	-	-		-	-	+	-	-
66	40	AN_002595		COL5A1	c.5287del p.(Ala1763Profs*104)	F	61	Mother	-	-	-	-	-	-	+	+	+	+	-	-	-	-	+	-	-	-	+	-	-		-	-	-	-	-
67	40	AN_002597		COL5A1	c.5287del p.(Ala1763Profs*104)	M	63	Uncle	-	-	-	-	-	-	-	-	-	-	-	-	-	-	+	NA	NA	NA	-	-	-	Arthrosis	-	-	-	-	-
68	41	AN_002573		COL5A1	c.4723_4745del p.(Pro1575Aspfs*41)	F	6	P	+	-	-	-	-	+	+	-	+	+	-	-	-	-	+	NA	NA	NA	-	-	-		-	-	-	-	-
69	42	AN_006208	Colombi et al. 2020	COL5A1	c.3369_3431dup p.(Glu1124_Gly1144dup)	F	3	P	-	-	-	-	-	+	-	-	-	-	-	-	-	+	+	NA	NA	NA	-	-	-		-	-	-	-	-
70	43	AN_005707	Ritelli et al. 2013	COL1A1	c.934C>T p.(Arg.312Cys)	M	53	P	+	+	+	-	+	+	+	-	-	-	+	-	+	+	+	NA	NA	NA	+	-	-		-	-	-	-	-
71	44	AN_005702	Colombi et al. 2017b	COL1A1	c.934C>T p.(Arg.312Cys)	F	56	P	NA	+	+	+	+	+	-	-	-	+	-	-	+	+	+	NA	NA	NA	-	-	-		-	-	+	-	-
72	44	AN_005705	Colombi et al. 2017b	COL1A1	c.934C>T p.(Arg.312Cys)	M	28	Son	-	+	+	+	-	+	+	-	-	-	-	-	-	-	+	NA	NA	NA	-	-	-		-	-	+	-	-
73	44	AN_005704	Colombi et al. 2017b	COL1A1	c.934C>T p.(Arg.312Cys)	F	49	Sister	NA	+	-	+	+	+	+	+	-	+	+	-	-	+	+	NA	NA	NA	-	-	-	Brachydactyly	-	-	-	-	-
74	44	AN_005703	Colombi et al. 2017b	COL1A1	c.934C>T p.(Arg.312Cys)	M	52	Brother	-	+	-	+	+	+	+	-	+	+	+	-	+	-	+	NA	NA	NA	-	-	-	Brachydactyly	-	-	-	-	-
75	44	AN_005706	Colombi et al. 2017b	COL1A1	c.934C>T p.(Arg.312Cys)	F	17	Nephew	+	-	-	-	-	+	+	+	-	-	-	-	-	-	+	NA	NA	NA	-	-	-		-	-	+	-	-

## Sheet: Gastrointestinal
									GASTROINTESTINAL SIGNS
									dysphagia	gastroesophageal reflux	hiatal hernia	defecatory dysfunction	various food intolerances	dolichocolon	delayed gastric and/or small bowel and colonic transit	inflammatory bowel disease	confirmed celiac disease	unexplained abdominal pain	visceroptosis	OTHER
Pt n°	Family n°	Patient(s) LOVD IDs	Reference	Gene	Pathogenic variant	Sex	Age at last evaluation	Relationship to proband
1	1	AN_002502	Ritelli et al. 2013	COL5A1	c.532A>C p.(Thr178Pro)	F	34	P	-	+	-	-	-	-	+	-	-	+	+	gastroptosis enteroptosis
2	1	not deposited		COL5A1	c.532A>C p.(Thr178Pro)	M	3	Son	+	-	-	-	-	-	-	-	-	-	-
3	2	AN_002508	Ritelli et al. 2013	COL5A1	c.2436A>T p.(Glu812Asp)	F	40	Mother	-	+	-	+	-	-	-	-	-	-	-
4	2	AN_002507	Ritelli et al. 2013	COL5A1	c.2436A>T p.(Glu812Asp)	F	12	P	-	-	-	-	-	-	-	-	-	-	-
5	3	AN_002512	Ritelli et al. 2013	COL5A1	c.2952+2_2952+3del p.(Gly967_Thr984del)	F	46	P	-	-	-	-	-	-	-	-	-	-	+	gastroptosis
6	3	AN_002513	Ritelli et al. 2013	COL5A1	c.2952+2_2952+3del p.(Gly967_Thr984del)	M	14	Mother	-	-	-	-	-	-	-	-	-	-	-
7	4	AN_002514	Ritelli et al. 2013	COL5A1	c.2988del p.(Gly997Alafs*77)	F	34	P	+	+	-	+	-	-	+	-	-	+	-
8	5	AN_002517	Ritelli et al. 2013	COL5A1	c.3328C>T p.(Gln1110*)	F	33	P	+	+	-	+	-	-	+	-	-	+	-
9	6	AN_002518	Ritelli et al. 2013	COL5A1	c.3413G>A p.(Gly1138Glu)	F	43	P	-	+	-	+	+	-	+	-	-	+	-
10	6	AN_002519	Ritelli et al. 2013	COL5A1	c.3413G>A p.(Gly1138Glu)	M	12	Son	-	-	-	-	-	-	-	-	-	-	-
11	7	AN_002528	Ritelli et al. 2013	COL5A1	c.4919_4928del p.(Lys1640Serfs*86)	F	36	P	-	-	-	-	-	-	-	-	-	-	-
12	8	AN_002530	Ritelli et al. 2013	COL5A1	c.4962C>G p.(Tyr1654*)	F	50	P	+	+	-	-	-	-	+	-	-	+	-
13	8	AN_002531	Ritelli et al. 2013	COL5A1	c.4962C>G p.(Tyr1654*)	M	13	Son	-	+	-	-	-	-	-	-	-	-	-
14	9	AN_002534	Ritelli et al. 2013	COL5A2	c.2499+2T>C p.(Gly816_Pro833del)	F	39	P	-	+	-	-	-	-	-	-	-	-	-
15	10	AN_002535	Ritelli et al. 2013	COL5A1	hg19: g.(137,440,166_137,442,686)_ (137,633,699_137,638,368)dup	M	20	P	+	-	-	-	-	-	-	-	-	-	-
16	10	AN_002536	Ritelli et al. 2013	COL5A1	hg19: g.(137,440,166_137,442,686)_ (137,633,699_137,638,368)dup	F	11	Sister	-	-	-	-	-	-	-	-	-	-	-
17	10	AN_002537	Ritelli et al. 2013	COL5A1	hg19: g.(137,440,166_137,442,686)_ (137,633,699_137,638,368)dup	M	54	Father	-	+	-	-	-	-	-	-	-	-	-
18	10	sister of AN_002535		COL5A1	hg19: g.(137,440,166_137,442,686)_ (137,633,699_137,638,368)dup	F	28	Sister	-	-	-	-	-	-	+	-	-	-	-
19	11	AN_002501	Ritelli et al. 2013	COL5A1	c.87G>A p.(Trp29*)	F	26	P	-	-	-	-	+	-	-	-	-	-	-
20	12	AN_002503	Ritelli et al. 2013	COL5A1	c.1165-2A>G p.(Pro389Leufs*168)	M	45	P	-	+	-	-	-	-	-	-	-	-	-
21	12	AN_002504	Ritelli et al. 2013	COL5A1	c.1165-2A>G p.(Pro389Leufs*168)	F	17	Daughter	-	-	-	-	-	-	-	-	-	-	-
22	12	AN_002505	Ritelli et al. 2013	COL5A1	c.1165-2A>G p.(Pro389Leufs*168)	F	11	Daughter	-	-	-	-	-	-	-	-	-	-	-
23	13	AN_002511	Ritelli et al. 2013	COL5A1	c.2891dup p.(Gly967Trpfs*47)	F	15	P	-	+	-	+	+	-	+	-	-	-	-	anal fissures
24	14	AN_002515	Ritelli et al. 2013	COL5A1	c.2988del p.(Gly997Alafs*77)	F	7	P	-	-	-	-	-	-	-	-	-	-	-
25	15	AN_002532	Ritelli et al. 2013	COL5A1	c.5458_5459del p.(Phe1820Argfs*2)	F	7	P	-	-	-	-	-	-	-	-	-	-	-
26	16	AN_002506	Ritelli et al. 2013	COL5A1	c.1651C>T p.(Gln551*)	M	29	P	+	+	-	+	+	-	+	-	-	+	-	irritable bowel desase, fundoplication
27	17	AN_002526	Ritelli et al. 2013	COL5A1	c.4178G>A p.(Gly1393Asp)	M	46	P	-	-	-	-	-	-	-	-	-	-	-	diabetes type II
28	18	AN_002533	Ritelli et al. 2013	COL5A2	c.1977G>A p.(Gly642_Pro659del)	M	21	P	-	+	-	+	-	-	-	-	-	+	-
29	19	AN_002509	Ritelli et al. 2013	COL5A1	c.2647-12A>G p.(Gly883Leufs*195)	M	9	P	-	-	-	-	-	-	-	-	-	-	-
30	20	AN_002510	Ritelli et al. 2013	COL5A1	c.2757_2774delinsA p.(Glu920Hisfs*14)	M	10	P	-	+	-	+	-	-	+	-	-	-	-
31	21	AN_002525	Ritelli et al. 2013	COL5A1	c.3769C>T p.(Arg1257*)	M	7	P	-	-	-	-	-	-	-	-	-	-	-
32	22	AN_002541	Colombi et al. 2018	COL5A1	c.4068G>A p.(Gly1339_Ala1356del)	F	50	Mother	-	+	NA	+	-	NA	+	-	-	-	-
33	22	AN_002540	Colombi et al. 2018	COL5A1	c.4068G>A p.(Gly1339_Ala1356del)	F	23	P	-	-	-	+	+	-	-	-	-	+	-	gluten and lactose intolerance
34	23	familiy relative of AN_002544	Colombi et al. 2017a	COL5A1	c.4955-2A>G p.(Glu1653Glnfs*16)	F	44	Mother	-	-	-	+	-	-	+	-	-	-	-
35	23	familiy relative of AN_002544	Colombi et al. 2017a	COL5A1	c.4955-2A>G p.(Glu1653Glnfs*16)	F	22	P	-	+	-	+	-	-	-	-	-	-	-
36	23	familiy relative of AN_002544		COL5A1	c.4955-2A>G p.(Glu1653Glnfs*16)	M	57	Uncle	-	+	-	+	-	-	-	-	-	-	-
37	23	familiy relative of AN_002544		COL5A1	c.4955-2A>G p.(Glu1653Glnfs*16)	F	33	Cousin	-	-	-	-	-	-	-	-	-	-	-
38	23	familiy relative of AN_002544		COL5A1	c.4955-2A>G p.(Glu1653Glnfs*16)	F	9	Cousin, daugther of pt 37	-	-	-	-	-	-	-	-	-	-	-
39	23	familiy relative of AN_002544		COL5A1	c.4955-2A>G p.(Glu1653Glnfs*16)	M	58	Uncle	-	+	-	-	+	-	-	-	-	-	-
40	23	familiy relative of AN_002544		COL5A1	c.4955-2A>G p.(Glu1653Glnfs*16)	M	30	Cousin, son of pt 39	-	-	-	-	-	-	-	-	-	-	-
41	23	AN_002544		COL5A1	c.4955-2A>G p.(Glu1653Glnfs*16)	F	24	Cousin, daughter of pt 39	-	-	-	-	+	-	-	-	NA	-	-	gluten
42	24	AN_002566	Colombi et al. 2017a	COL5A1	c.4688dup p.(Gly1564Argfs*60)	F	35	Mother	-	-	-	+	-	-	-	-	-	-	-
43	24	AN_002565	Colombi et al. 2017a	COL5A1	c.4688dup p.(Gly1564Argfs*60)	F	5	P	-	-	-	-	-	-	-	-	-	-	-
44	25	AN_002538	Colombi et al. 2017a	COL5A2	c.3526G>C p.(Gly1176Arg)	F	10	P	-	+	-	+	-	-	-	-	-	-	-
45	26	AN_002553	Colombi et al. 2017a	COL5A2	c.1924-11T>C p.(Ala643_Gly660del)	F	9	P	-	-	-	-	-	-	-	-	-	-	-
46	27	AN_002547	Colombi et al. 2017a	COL5A1	c.1541dup p.(Pro515Serfs*101)	F	13	P	-	-	-	-	-	-	-	-	-	-	-
47	28	AN_002560	Colombi et al. 2017a	COL5A2	c.2521C>T p.(Pro841Ser)	M	48	Father	-	+	-	-	-	-	-	-	-	-	-
48	28	AN_002559	Colombi et al. 2017a	COL5A2	c.2521C>T p.(Pro841Ser)	F	9	P	-	+	-	+	+	-	+	-	+	+	-
49	29	AN_002543	Colombi et al. 2017a	COL5A1	c.1041C>G p.(Tyr347*)	M	25	P	-	+	-	-	-	-	-	-	-	-	-
50	30	AN_002561	Colombi et al. 2017a	COL5A1	c.311C>G p.(Thr104Arg)	M	10	P	-	+	-	-	+	-	-	-	-	-	-
51	31	AN_002562	Colombi et al. 2017a	COL5A1	c.4465G>A p.(Gly1489Arg)	M	6	P	-	-	-	-	-	-	-	-	-	-	-
52	32	AN_002572		COL5A1	c.3568C>T p.(Gln1190*)	F	67	Mother	-	+	+	+	-	-	+	-	-	-	-	gastric ulcer, fundoplication
53	32	AN_002569		COL5A1	c.3568C>T p.(Gln1190*)	F	43	P	-	+	-	+	-	-	+	-	-	-	-
54	32	AN_002571		COL5A1	c.3568C>T p.(Gln1190*)	M	39	Brother	-	-	-	+	+	-	+	-	-	-	-
55	32	AN_002570		COL5A1	c.3568C>T p.(Gln1190*)	F	16	Daughter	-	-	-	-	-	-	-	-	-	-	-
56	33	AN_006201		COL5A1	c.410C>G p.(Tyr140*)	M	50	Father	-	+	+	-	-	-	-	-	-	-	-
57	33	AN_006202		COL5A1	c.410C>G p.(Tyr140*)	F	6	P	-	-	-	-	-	-	-	-	-	-	-
58	33	AN_006203		COL5A1	c.410C>G p.(Tyr140*)	F	58	Aunt	-	-	-	-	-	-	-	-	-	-	-
59	34	AN_006206		COL5A1	c.4050del p.(Gly1351Glufs*137)	M	16	P	-	+	-	-	-	-	-	-	-	-	-
60	35	AN_002564		COL5A1	c.(5067+1_5068-1)_(5370+?)del	M	15	p	-	-	-	+	-	-	+	-	-	+	-
61	36	AN_006207		COL5A1	c.2484+1G>C p.(Gly811Arg828del)	M	13	P	-	-	-	-	-	-	-	-	-	-	-
62	37	AN_002599		COL5A1	c.4493G>T p.(Gly498Val)	F	4	P	-	-	-	-	-	-	-	-	-	-	-
63	38	AN_002567		COL5A1	c.786+1G>A p.(Gly219_Tyr262del)	F	40	P	-	-	-	+	-	-	+	-	-	-	-
64	39	AN_002568		COL5A1	c.1369G>T p.(Glu457*)	F	11	P	-	-	-	-	-	-	-	-	-	-	-	Intestinal perforation and meconium peritonitis postnatal ileostomy 1 day
65	40	AN_002596		COL5A1	c.5287del p.(Ala1763Profs*104)	M	38	P	-	-	-	+	+	-	+	-	-	-	-
66	40	AN_002595		COL5A1	c.5287del p.(Ala1763Profs*104)	F	61	Mother	-	-	-	+	-	-	-	-	-	-	-
67	40	AN_002597		COL5A1	c.5287del p.(Ala1763Profs*104)	M	63	Uncle	-	-	-	-	-	-	-	-	-	-	-
68	41	AN_002573		COL5A1	c.4723_4745del p.(Pro1575Aspfs*41)	F	6	P	-	-	-	-	-	-	-	-	-	-	-
69	42	AN_006208	Colombi et al. 2020	COL5A1	c.3369_3431dup p.(Glu1124_Gly1144dup)	F	3	P	-	-	-	-	-	-	-	-	-	-	-
70	43	AN_005707	Ritelli et al. 2013	COL1A1	c.934C>T p.(Arg.312Cys)	M	53	P	-	+	+	-	-	-	-	-	-	+	-
71	44	AN_005702	Colombi et al. 2017b	COL1A1	c.934C>T p.(Arg.312Cys)	F	56	P	-	+	-	-	+	-	-	-	-	+	-
72	44	AN_005705	Colombi et al. 2017b	COL1A1	c.934C>T p.(Arg.312Cys)	M	28	Son	-	-	-	-	-	-	-	-	-	-	-
73	44	AN_005704	Colombi et al. 2017b	COL1A1	c.934C>T p.(Arg.312Cys)	F	49	Sister	+	+	-	+	-	+	+	-	-	-	-
74	44	AN_005703	Colombi et al. 2017b	COL1A1	c.934C>T p.(Arg.312Cys)	M	52	Brother	-	-	NA	-	-	-	-	-	-	-	-
75	44	AN_005706	Colombi et al. 2017b	COL1A1	c.934C>T p.(Arg.312Cys)	F	17	Nephew	-	-	-	+	-	-	+	-	-	-	-

## Sheet: Cardiovascular
									CARDIOVASCULAR SIGNS
									valvular regurgitation with mild hemodynamic involvement	mitral valve prolapse	low progressive aortic root dilatation	aortic ectasia	varicose veins	capillary fragility/ recurrent epixtasis and/or gingival bleedings	Raynaud’s phenomenon /acrocyanosis/livedo reticularis	Other
Pt n°	Family n°	Patient(s) LOVD IDs	Reference	Gene	Pathogenic variant	Sex	Age at last evaluation	Relationship to proband
1	1	AN_002502	Ritelli et al. 2013	COL5A1	c.532A>C p.(Thr178Pro)	F	34	P	-	+	-	-	-	-	-
2	1	not deposited		COL5A1	c.532A>C p.(Thr178Pro)	M	3	Son	-	-	-	-	-	-	-
3	2	AN_002508	Ritelli et al. 2013	COL5A1	c.2436A>T p.(Glu812Asp)	F	40	Mother	-	+	-	-	-	+	+
4	2	AN_002507	Ritelli et al. 2013	COL5A1	c.2436A>T p.(Glu812Asp)	F	12	P	-	-	-	-	-	-	-
5	3	AN_002512	Ritelli et al. 2013	COL5A1	c.2952+2_2952+3del p.(Gly967_Thr984del)	F	46	P	-	+	-	-	-	+	-
6	3	AN_002513	Ritelli et al. 2013	COL5A1	c.2952+2_2952+3del p.(Gly967_Thr984del)	M	14	Mother	+	+	-	-	-	-	-	atrio-ventricular block (1st and 2nd degree)
7	4	AN_002514	Ritelli et al. 2013	COL5A1	c.2988del p.(Gly997Alafs*77)	F	34	P	+	+	-	-	+	+	-
8	5	AN_002517	Ritelli et al. 2013	COL5A1	c.3328C>T p.(Gln1110*)	F	33	P	+	+	-	-	+	+	+
9	6	AN_002518	Ritelli et al. 2013	COL5A1	c.3413G>A p.(Gly1138Glu)	F	37	P	-	-	-	-	+	+	-
10	6	AN_002519	Ritelli et al. 2013	COL5A1	c.3413G>A p.(Gly1138Glu)	M	12	Son	-	-	-	-	-	-	-
11	7	AN_002528	Ritelli et al. 2013	COL5A1	c.4919_4928del p.(Lys1640Serfs*86)	F	36	P	+	+	-	-	-	-	-	aortic, tricuspid and pulmonary regurgitation
12	8	AN_002530	Ritelli et al. 2013	COL5A1	c.4962C>G p.(Tyr1654*)	F	50	P	+	+	+	-	-	+	-
13	8	AN_002531	Ritelli et al. 2013	COL5A1	c.4962C>G p.(Tyr1654*)	M	13	Son	+	+	-	-	-	-	-
14	9	AN_002534	Ritelli et al. 2013	COL5A2	c.2499+2T>C p.(Gly816_Pro833del)	F	43	P	-	+	-	-	-	-	-	deep venous thrombosis
15	10	AN_002535	Ritelli et al. 2013	COL5A1	hg19: g.(137,440,166_137,442,686)_ (137,633,699_137,638,368)dup	M	20	P	-	+	-	-	-	-	-
16	10	AN_002536	Ritelli et al. 2013	COL5A1	hg19: g.(137,440,166_137,442,686)_ (137,633,699_137,638,368)dup	F	11	Sister	-	-	-	-	-	-	-
17	10	AN_002537	Ritelli et al. 2013	COL5A1	hg19: g.(137,440,166_137,442,686)_ (137,633,699_137,638,368)dup	M	54	Father	-	-	-	-	-	+	-	deep venous thrombosis arterial hypertension
18	10	sister of AN_002535		COL5A1	hg19: g.(137,440,166_137,442,686)_ (137,633,699_137,638,368)dup	F	28	Sister	-	-	-	-	-	-	-
19	11	AN_002501	Ritelli et al. 2013	COL5A1	c.87G>A p.(Trp29*)	F	26	P	+	-	-	-	-	-	-
20	12	AN_002503	Ritelli et al. 2013	COL5A1	c.1165-2A>G p.(Pro389Leufs*168)	M	45	P	-	-	-	-	+	+	-	arteriovenous fistulae
21	12	AN_002504	Ritelli et al. 2013	COL5A1	c.1165-2A>G p.(Pro389Leufs*168)	F	17	Daughter	-	-	-	-	-	+	-
22	12	AN_002505	Ritelli et al. 2013	COL5A1	c.1165-2A>G p.(Pro389Leufs*168)	F	11	Daughter	-	-	-	-	-	-	-
23	13	AN_002511	Ritelli et al. 2013	COL5A1	c.2891dup p.(Gly967Trpfs*47)	F	15	P	+	+	-	-	+	-	-	posterior cerebral artery hypoplasia
24	14	AN_002515	Ritelli et al. 2013	COL5A1	c.2988del p.(Gly997Alafs*77)	F	7	P	-	-	-	-	-	+	-	mild dilatation of aortic arch
25	15	AN_002532	Ritelli et al. 2013	COL5A1	c.5458_5459del p.(Phe1820Argfs*2)	F	7	P	-	-	-	-	-	-	-
26	16	AN_002506	Ritelli et al. 2013	COL5A1	c.1651C>T p.(Gln551*)	M	29	P	+	+	+	-	+	+	-	tachycardia
27	17	AN_002526	Ritelli et al. 2013	COL5A1	c.4178G>A p.(Gly1393Asp)	M	46	P	NA	NA	NA	NA	-	-	-	hypertension
28	18	AN_002533	Ritelli et al. 2013	COL5A2	c.1977G>A p.(Gly642_Pro659del)	M	21	P	-	-	-	-	-	+	-
29	19	AN_002509	Ritelli et al. 2013	COL5A1	c.2647-12A>G p.(Gly883Leufs*195)	M	9	P	+	-	-	-	-	-	-
30	20	AN_002510	Ritelli et al. 2013	COL5A1	c.2757_2774delinsA p.(Glu920Hisfs*14)	M	10	P	-	-	-	-	-	-	-
31	21	AN_002525	Ritelli et al. 2013	COL5A1	c.3769C>T p.(Arg1257*)	M	7	P	-	-	-	-	-	+	-
32	22	AN_002541	Colombi et al. 2018	COL5A1	c.4068G>A p.(Gly1339_Ala1356del)	F	50	Mother	-	-	-	-	-	-	-	hypertension, tachycardia, extrasistole
33	22	AN_002540	Colombi et al. 2018	COL5A1	c.4068G>A p.(Gly1339_Ala1356del)	F	23	P	NA	NA	NA	NA	-	-	-
34	23	familiy relative of AN_002544	Colombi et al. 2017a	COL5A1	c.4955-2A>G p.(Glu1653Glnfs*16)	F	44	Mother	-	-	-	-	+	+	-	deep venous thrombosis coumadin treatment
35	23	familiy relative of AN_002544	Colombi et al. 2017a	COL5A1	c.4955-2A>G p.(Glu1653Glnfs*16)	F	22	P	-	+	-	-	-	+	-	interatrial aneurysm
36	23	familiy relative of AN_002544		COL5A1	c.4955-2A>G p.(Glu1653Glnfs*16)	M	57	Uncle	-	-	-	-	-	-	-	deep venous thrombosis ventricular arrhythmia
37	23	familiy relative of AN_002544		COL5A1	c.4955-2A>G p.(Glu1653Glnfs*16)	F	33	Cousin	-	-	-	-	-	+	-
38	23	familiy relative of AN_002544		COL5A1	c.4955-2A>G p.(Glu1653Glnfs*16)	F	9	Cousin, daugther of pt 37	-	-	-	-	-	-	-
39	23	familiy relative of AN_002544		COL5A1	c.4955-2A>G p.(Glu1653Glnfs*16)	M	58	Uncle	+	-	-	-	+	-	-	right bundle branch block
40	23	familiy relative of AN_002544		COL5A1	c.4955-2A>G p.(Glu1653Glnfs*16)	M	30	Cousin, son of pt 39	+	+	+	+	-	-	-	biscupid aortic valve right bundle branch block
41	23	AN_002544		COL5A1	c.4955-2A>G p.(Glu1653Glnfs*16)	F	24	Cousin, daughter of pt 39	-	-	-	-	-	-	-	right bundle branch block
42	24	AN_002566	Colombi et al. 2017a	COL5A1	c.4688dup p.(Gly1564Argfs*60)	F	35	Mother	-	+	-	-	-	+	+
43	24	AN_002565	Colombi et al. 2017a	COL5A1	c.4688dup p.(Gly1564Argfs*60)	F	5	P	-	-	-	-	-	+	+
44	25	AN_002538	Colombi et al. 2017a	COL5A2	c.3526G>C p.(Gly1176Arg)	F	10	P	+	+	-	-	-	+	-
45	26	AN_002553	Colombi et al. 2017a	COL5A2	c.1924-11T>C p.(Ala643_Gly660del)	F	9	P	NA	NA	NA	NA	-	-	-
46	27	AN_002547	Colombi et al. 2017a	COL5A1	c.1541dup p.(Pro515Serfs*101)	F	13	P	+	+	-	-	-	+	-	AV Block I grade
47	28	AN_002560	Colombi et al. 2017a	COL5A2	c.2521C>T p.(Pro841Ser)	M	48	Father	+	+	-	-	-	-	-
48	28	AN_002559	Colombi et al. 2017a	COL5A2	c.2521C>T p.(Pro841Ser)	F	9	P	NA	NA	NA	NA	-	+	-
49	29	AN_002543	Colombi et al. 2017a	COL5A1	c.1041C>G p.(Tyr347*)	M	25	P	-	-	-	-	-	-	-
50	30	AN_002561	Colombi et al. 2017a	COL5A1	c.311C>G p.(Thr104Arg)	M	10	P	-	-	-	-	-	+	-
51	31	AN_002562	Colombi et al. 2017a	COL5A1	c.4465G>A p.(Gly1489Arg)	M	6	P	NA	NA	NA	NA	-	-	-
52	32	AN_002572		COL5A1	c.3568C>T p.(Gln1190*)	F	67	Mother	NA	NA	NA	NA	-	+	-
53	32	AN_002569		COL5A1	c.3568C>T p.(Gln1190*)	F	43	P	NA	NA	NA	NA	-	+	-
54	32	AN_002571		COL5A1	c.3568C>T p.(Gln1190*)	M	39	Brother	NA	NA	NA	NA	-	-	-
55	32	AN_002570		COL5A1	c.3568C>T p.(Gln1190*)	F	16	Daughter	NA	NA	NA	NA	-	+	+
56	33	AN_006201		COL5A1	c.410C>G p.(Tyr140*)	M	50	Father	-	-	-	-	+	-	-	intracranial aneurysm
57	33	AN_006202		COL5A1	c.410C>G p.(Tyr140*)	F	6	P	-	-	-	-	-	-	-
58	33	AN_006203		COL5A1	c.410C>G p.(Tyr140*)	F	58	Aunt	+	+	-	-	-	+	-
59	34	AN_006206		COL5A1	c.4050del p.(Gly1351Glufs*137)	M	16	P	-	-	-	-	-	-	-
60	35	AN_002564		COL5A1	c.(5067+1_5068-1)_(5370+?)del	M	15	p	+	+	-	-	-	+	+
61	36	AN_006207		COL5A1	c.2484+1G>C p.(Gly811Arg828del)	M	13	P	-	-	-	-	-	-	-
62	37	AN_002599		COL5A1	c.4493G>T p.(Gly498Val)	F	4	P	-	-	-	-	-	-	-
63	38	AN_002567		COL5A1	c.786+1G>A p.(Gly219_Tyr262del)	F	40	P	+	-	-	-	-	+	+
64	39	AN_002568		COL5A1	c.1369G>T p.(Glu457*)	F	11	P	-	-	-	-	-	-	-
65	40	AN_002596		COL5A1	c.5287del p.(Ala1763Profs*104)	M	38	P	+	+	-	-	+	-	+
66	40	AN_002595		COL5A1	c.5287del p.(Ala1763Profs*104)	F	61	Mother	-	+	-	-	-	-	-
67	40	AN_002597		COL5A1	c.5287del p.(Ala1763Profs*104)	M	63	Uncle	+	+	+	-	+	-	-	interatrial septal aneurysm
68	41	AN_002573		COL5A1	c.4723_4745del p.(Pro1575Aspfs*41)	F	6	P	-	-	-	-	-	-	-
69	42	AN_006208	Colombi et al. 2020	COL5A1	c.3369_3431dup p.(Glu1124_Gly1144dup)	F	3	P	-	-	-	-	-	-	-
70	43	AN_005707	Ritelli et al. 2013	COL1A1	c.934C>T p.(Arg.312Cys)	M	53	P	+	+	+	+	+	-	-	vertebral artery tortuosity, left ventricular thickening, hepatic hemagioma
71	44	AN_005702	Colombi et al. 2017b	COL1A1	c.934C>T p.(Arg.312Cys)	F	56	P	-	+	-	-	+	+	-	delayed right ventricular conduction
72	44	AN_005705	Colombi et al. 2017b	COL1A1	c.934C>T p.(Arg.312Cys)	M	28	Son	-	-	-	-	-	-	-
73	44	AN_005704	Colombi et al. 2017b	COL1A1	c.934C>T p.(Arg.312Cys)	F	49	Sister	+	+	-	-	+	+	-
74	44	AN_005703	Colombi et al. 2017b	COL1A1	c.934C>T p.(Arg.312Cys)	M	52	Brother	+	+	+	-	+	+	-
75	44	AN_005706	Colombi et al. 2017b	COL1A1	c.934C>T p.(Arg.312Cys)	F	17	Nephew	-	-	-	-	-	-	-

## Sheet: Uro-gineco and Atopic
									URO-GYNECOLOGICAL SIGNS						ATOPIC SIGNS
									meno/metrorrhagias	disabling dysmenorrhea	post-partum hemmorrage	pelvic prolapse	urinary stress incontinence	Other	asthma	confirmed atopic dermatitis	allergy/atopy	rhinitis/ rhinoconjunctivitis	Other
Pt n°	Family n°	Patient(s) LOVD IDs	Reference	Gene	Pathogenic variant	Sex	Age at last evaluation	Relationship to proband
1	1	AN_002502	Ritelli et al. 2013	COL5A1	c.532A>C p.(Thr178Pro)	F	34	P	-	-	-	-	-		-	+	-	-
2	1	not deposited		COL5A1	c.532A>C p.(Thr178Pro)	M	3	Son	NE	NE	NE	-	-		-	-	-	+
3	2	AN_002508	Ritelli et al. 2013	COL5A1	c.2436A>T p.(Glu812Asp)	F	40	Mother	+	+	-	-	-		+	-	+	+	chronic sinusitis
4	2	AN_002507	Ritelli et al. 2013	COL5A1	c.2436A>T p.(Glu812Asp)	F	12	P	NE	NE	NE	-	-		-	-	-	-
5	3	AN_002512	Ritelli et al. 2013	COL5A1	c.2952+2_2952+3del p.(Gly967_Thr984del)	F	46	Mother	-	-	-	-	-		-	-	-	-
6	3	AN_002513	Ritelli et al. 2013	COL5A1	c.2952+2_2952+3del p.(Gly967_Thr984del)	M	14	P	NE	NE	NE	-	-		-	-	-	-
7	4	AN_002514	Ritelli et al. 2013	COL5A1	c.2988del p.(Gly997Alafs*77)	F	34	P	+	+	NE	-	-		-	-	+	+
8	5	AN_002517	Ritelli et al. 2013	COL5A1	c.3328C>T p.(Gln1110*)	F	33	P	+	+	NE	-	-		-	-	-	-
9	6	AN_002518	Ritelli et al. 2013	COL5A1	c.3413G>A p.(Gly1138Glu)	F	43	P	+	+	-	-	-		-	-	-	-
10	6	AN_002519	Ritelli et al. 2013	COL5A1	c.3413G>A p.(Gly1138Glu)	M	12	Son	NE	NE	NE	-	-		-	-	-	-
11	7	AN_002528	Ritelli et al. 2013	COL5A1	c.4919_4928del p.(Lys1640Serfs*86)	F	36	P	-	-	-	-	-	amenorrhea (24 years) polyabortivity	-	-	-	-
12	8	AN_002530	Ritelli et al. 2013	COL5A1	c.4962C>G p.(Tyr1654*)	F	50	P	-	-	+	-	-	polyabortivity	+	-	+	+
13	8	AN_002531	Ritelli et al. 2013	COL5A1	c.4962C>G p.(Tyr1654*)	M	13	Son	NE	NE	NE	-	-		-	-	+	-
14	9	AN_002534	Ritelli et al. 2013	COL5A2	c.2499+2T>C p.(Gly816_Pro833del)	F	39	P	-	-	-	+	-	rectal and urethral prolapse recurrent hemorrhagic cystitis	-	-	-	-
15	10	AN_002535	Ritelli et al. 2013	COL5A1	hg19: g.(137,440,166_137,442,686)_ (137,633,699_137,638,368)dup	M	20	P	NE	NE	NE	-	-		-	-	+	-
16	10	AN_002536	Ritelli et al. 2013	COL5A1	hg19: g.(137,440,166_137,442,686)_ (137,633,699_137,638,368)dup	F	11	Sister	NE	NE	NE	-	-		-	-	-	-
17	10	AN_002537	Ritelli et al. 2013	COL5A1	hg19: g.(137,440,166_137,442,686)_ (137,633,699_137,638,368)dup	M	54	Father	NE	NE	NE	-	-		-	-	-	-
18	10	sister of AN_002535		COL5A1	hg19: g.(137,440,166_137,442,686)_ (137,633,699_137,638,368)dup	F	28	Sister	-	-	NE	-	-		-	-	-	-
19	11	AN_002501	Ritelli et al. 2013	COL5A1	c.87G>A p.(Trp29*)	F	26	P	-	+	NE	-	-		-	+	+	-
20	12	AN_002503	Ritelli et al. 2013	COL5A1	c.1165-2A>G p.(Pro389Leufs*168)	M	45	P	NE	NE	NE	-	-		-	-	+	+
21	12	AN_002504	Ritelli et al. 2013	COL5A1	c.1165-2A>G p.(Pro389Leufs*168)	F	17	Daughter	-	+	NE	-	-		-	-	+	-
22	12	AN_002505	Ritelli et al. 2013	COL5A1	c.1165-2A>G p.(Pro389Leufs*168)	F	11	Daughter	NE	NE	NE	-	-		-	-	-	-
23	13	AN_002511	Ritelli et al. 2013	COL5A1	c.2891dup p.(Gly967Trpfs*47)	F	15	P	-	-	NE	-	-		-	-	+	-
24	14	AN_002515	Ritelli et al. 2013	COL5A1	c.2988del p.(Gly997Alafs*77)	F	7	P	NE	NE	NE	-	-		-	-	-	-
25	15	AN_002532	Ritelli et al. 2013	COL5A1	c.5458_5459del p.(Phe1820Argfs*2)	F	7	P	NE	NE	NE	-	-		-	-	-	-
26	16	AN_002506	Ritelli et al. 2013	COL5A1	c.1651C>T p.(Gln551*)	M	29	P	NE	NE	NE	-	-		-	-	+	+
27	17	AN_002526	Ritelli et al. 2013	COL5A1	c.4178G>A p.(Gly1393Asp)	M	46	P	NE	NE	NE	-	-		-	-	-	-
28	18	AN_002533	Ritelli et al. 2013	COL5A2	c.1977G>A p.(Gly642_Pro659del)	M	21	P	NE	NE	NE	-	NA		-	-	-	-
29	19	AN_002509	Ritelli et al. 2013	COL5A1	c.2647-12A>G p.(Gly883Leufs*195)	M	9	P	NE	NE	NE	-	-	bilateral mobile testis surgically treated	-	+	+	-
30	20	AN_002510	Ritelli et al. 2013	COL5A1	c.2757_2774delinsA p.(Glu920Hisfs*14)	M	10	P	NE	NE	NE	-	-		-	-	-	-
31	21	AN_002525	Ritelli et al. 2013	COL5A1	c.3769C>T p.(Arg1257*)	M	7	P	NE	NE	NE	-	-		-	-	-	-
32	22	AN_002541	Colombi et al. 2018	COL5A1	c.4068G>A p.(Gly1339_Ala1356del)	F	50	Mother	-	-	+	-	-		-	-	-	-
33	22	AN_002540	Colombi et al. 2018	COL5A1	c.4068G>A p.(Gly1339_Ala1356del)	F	23	P	-	-	NE	-	-		-	+	+	-
34	23	familiy relative of AN_002544	Colombi et al. 2017a	COL5A1	c.4955-2A>G p.(Glu1653Glnfs*16)	F	44	Mother	-	-	-	-	-	pelvic varicocele	-	-	-	-
35	23	familiy relative of AN_002544	Colombi et al. 2017a	COL5A1	c.4955-2A>G p.(Glu1653Glnfs*16)	F	22	P	-	-	NE	-	-		-	+	+	-
36	23	familiy relative of AN_002544		COL5A1	c.4955-2A>G p.(Glu1653Glnfs*16)	M	57	Uncle	NE	NE	NE	-	-	urinary retention testicular cysts	-	-	+	-
37	23	familiy relative of AN_002544		COL5A1	c.4955-2A>G p.(Glu1653Glnfs*16)	F	33	Cousin	-	-	-	-	-	polyabortivity third-degree vaginal laceration	-	-	-	-
38	23	familiy relative of AN_002544		COL5A1	c.4955-2A>G p.(Glu1653Glnfs*16)	F	9	Cousin, daugther of pt 37	NE	NE	NE	-	-		-	-	-	-
39	23	familiy relative of AN_002544		COL5A1	c.4955-2A>G p.(Glu1653Glnfs*16)	M	58	Uncle	NE	NE	NE	-	+		-	-	-	-
40	23	familiy relative of AN_002544		COL5A1	c.4955-2A>G p.(Glu1653Glnfs*16)	M	30	Cousin, son of pt 39	NE	NE	NE	-	-		-	-	+	+
41	23	AN_002544		COL5A1	c.4955-2A>G p.(Glu1653Glnfs*16)	F	24	Cousin, daughter of pt 39	-	-	-	-	+		-	-	-	-
42	24	AN_002566	Colombi et al. 2017a	COL5A1	c.4688dup p.(Gly1564Argfs*60)	F	35	Mother	-	-	-	-	-	polyabortivity	-	-	-	-
43	24	AN_002565	Colombi et al. 2017a	COL5A1	c.4688dup p.(Gly1564Argfs*60)	F	5	P	NE	NE	NE	-	-		-	-	-	-
44	25	AN_002538	Colombi et al. 2017a	COL5A2	c.3526G>C p.(Gly1176Arg)	F	10	P	NE	NE	NE	-	-		-	-	+	-
45	26	AN_002553	Colombi et al. 2017a	COL5A2	c.1924-11T>C p.(Ala643_Gly660del)	F	9	P	NE	NE	NE	-	-		-	-	-	-
46	27	AN_002547	Colombi et al. 2017a	COL5A1	c.1541dup p.(Pro515Serfs*101)	F	13	P	-	-	NE	-	-		-	-	-	-
47	28	AN_002560	Colombi et al. 2017a	COL5A2	c.2521C>T p.(Pro841Ser)	M	48	Father	NE	NE	NE	-	-	microhematuria	-	-	+	-
48	28	AN_002559	Colombi et al. 2017a	COL5A2	c.2521C>T p.(Pro841Ser)	F	9	P	-	-	NE	-	-		-	+	+	-
49	29	AN_002543	Colombi et al. 2017a	COL5A1	c.1041C>G p.(Tyr347*)	M	25	P	NE	NE	NE	-	-	bladder hypoplasia	-	-	-	-
50	30	AN_002561	Colombi et al. 2017a	COL5A1	c.311C>G p.(Thr104Arg)	M	10	P	NE	NE	NE	-	-	cryptorchidism	+	+	+	+
51	31	AN_002562	Colombi et al. 2017a	COL5A1	c.4465G>A p.(Gly1489Arg)	M	6	P	NE	NE	NE	-	-		-	-	-	-
52	32	AN_002572		COL5A1	c.3568C>T p.(Gln1190*)	F	67	Mother	-	-	-	-	-		-	-	-	-
53	32	AN_002569		COL5A1	c.3568C>T p.(Gln1190*)	F	43	P	-	-	-	-	-	PROM	-	-	-	-
54	32	AN_002571		COL5A1	c.3568C>T p.(Gln1190*)	M	39	Brother	NE	NE	NE	-	-		-	-	+	+
55	32	AN_002570		COL5A1	c.3568C>T p.(Gln1190*)	F	16	Daughter	-	-	-	-	-		-	-	-	-
56	33	AN_006201		COL5A1	c.410C>G p.(Tyr140*)	M	50	Father	NE	NE	NE	-	-		-	-	-	-
57	33	AN_006202		COL5A1	c.410C>G p.(Tyr140*)	F	6	P	NE	NE	NE	-	-		-	-	-	-
58	33	AN_006203		COL5A1	c.410C>G p.(Tyr140*)	F	58	Aunt	-	+	NE	-	-		-	-	-	-
59	34	AN_006206		COL5A1	c.4050del p.(Gly1351Glufs*137)	M	16	P	NE	NE	NE	-	-	varicocele and surgically treated hydrocele	-	-	-	-
60	35	AN_002564		COL5A1	c.(5067+1_5068-1)_(5370+?)del	M	15	p	NE	NE	NE	-	-		-	-	-	-
61	36	AN_006207		COL5A1	c.2484+1G>C p.(Gly811Arg828del)	M	13	P	NE	NE	NE	-	-		-	-	+	-
62	37	AN_002599		COL5A1	c.4493G>T p.(Gly498Val)	F	4	P	NE	NE	NE	-	-		-	-	-	-
63	38	AN_002567		COL5A1	c.786+1G>A p.(Gly219_Tyr262del)	F	40	P	+	-	-	-	-		-	-	-	-
64	39	AN_002568		COL5A1	c.1369G>T p.(Glu457*)	F	11	P	NE	NE	NE	-	-		-	-	-	-
65	40	AN_002596		COL5A1	c.5287del p.(Ala1763Profs*104)	M	38	P	NE	NE	NE	-	-		-	+	+	+
66	40	AN_002595		COL5A1	c.5287del p.(Ala1763Profs*104)	F	61	Mother	-	-	-	-	-		-	-	-	-
67	40	AN_002597		COL5A1	c.5287del p.(Ala1763Profs*104)	M	63	Uncle	NE	NE	NE	-	-		-	-	-	-
68	41	AN_002573		COL5A1	c.4723_4745del p.(Pro1575Aspfs*41)	F	6	P	NE	NE	NE	-	-		-	-	-	-
69	42	AN_006208	Colombi et al. 2020	COL5A1	c.3369_3431dup p.(Glu1124_Gly1144dup)	F	3	P	NE	NE	NE	-	-		-	-	-	-
70	43	AN_005707	Ritelli et al. 2013	COL1A1	c.934C>T p.(Arg.312Cys)	M	53	P	NE	NE	NE	-	-		-	-	-	-
71	44	AN_005702	Colombi et al. 2017b	COL1A1	c.934C>T p.(Arg.312Cys)	F	56	P	-	-	-	-	-		-	-	-	-
72	44	AN_005705	Colombi et al. 2017b	COL1A1	c.934C>T p.(Arg.312Cys)	M	28	Son	NE	NE	NE	-	-		-	-	+	-
73	44	AN_005704	Colombi et al. 2017b	COL1A1	c.934C>T p.(Arg.312Cys)	F	49	Sister	-	-	-	-	-	bladder diverticula, fundoplication	-	-	-	-
74	44	AN_005703	Colombi et al. 2017b	COL1A1	c.934C>T p.(Arg.312Cys)	M	52	Brother	NE	NE	NE	-	-		-	-	-	-
75	44	AN_005706	Colombi et al. 2017b	COL1A1	c.934C>T p.(Arg.312Cys)	F	17	Nephew	-	-	-	-	-		-	-	+	+

## Sheet: Neuropsychiatric-Pain terapy
									NEUROPSYCHIATRIC SIGNS														PAINKILLERS
									chronic fatigue	clumsiness	delayed motor development	impaired memory and concentration	neuropathic pain	paresthesias	allodynia	headache and/or migraine	cardiovascular dysautonomia	Tilt-test	anxiety, panic, and fears	sleep disturbances	depression	Other	NSAIDs/paracetamol	Steroids	Opioids	Antidepressant	NON PHARMACOLOGICAL PAIN THERAPY	Other
Pt n°	Family n°	Patient(s) LOVD IDs	Reference	Gene	Pathogenic variant	Sex	Age at last evaluation	Relationship to proband
1	1	AN_002502	Ritelli et al. 2013	COL5A1	c.532A>C p.(Thr178Pro)	F	34	P	+	+	+	+	NA	-	+	-	-	NA	-	-	-		+	-	-	-	-
2	1	not deposited		COL5A1	c.532A>C p.(Thr178Pro)	M	3	Son	-	+	+	NA	NA	-	NA	-	-	NA	-	-	-	absence of sphincter control	-	-	-	-	-
3	2	AN_002508	Ritelli et al. 2013	COL5A1	c.2436A>T p.(Glu812Asp)	F	40	Mother	-	-	-	-	-	-	-	+	-	NA	-	-	-		-	-	-	-	-
4	2	AN_002507	Ritelli et al. 2013	COL5A1	c.2436A>T p.(Glu812Asp)	F	12	P	-	+	-	-	-	-	-	-	-	NA	-	-	-		-	-	-	-	-
5	3	AN_002512	Ritelli et al. 2013	COL5A1	c.2952+2_2952+3del p.(Gly967_Thr984del)	F	46	Mother	+	-	-	+	-	-	-	+	-	NA	-	-	-		+	-	-	-	+
6	3	AN_002513	Ritelli et al. 2013	COL5A1	c.2952+2_2952+3del p.(Gly967_Thr984del)	M	14	P	+	+	-	-	-	-	-	-	-	NA	-	-	-		-	-	-	-	-
7	4	AN_002514	Ritelli et al. 2013	COL5A1	c.2988del p.(Gly997Alafs*77)	F	34	P	+	-	-	+	-	-	+	+	-	NA	+	+	-		+	-	-	-	-
8	5	AN_002517	Ritelli et al. 2013	COL5A1	c.3328C>T p.(Gln1110*)	F	33	P	+	-	-	+	-	+	+	+	-	NA	+	-	-	chronic paresthesia	+	-	-	-	-
9	6	AN_002518	Ritelli et al. 2013	COL5A1	c.3413G>A p.(Gly1138Glu)	F	43	P	-	-	-	-	-	-	-	-	-	NA	-	-	-		+	-	-	-	+
10	6	AN_002519	Ritelli et al. 2013	COL5A1	c.3413G>A p.(Gly1138Glu)	M	12	Son	-	-	-	-	-	-	-	-	-	NA	-	-	-		-	-	-	-	-
11	7	AN_002528	Ritelli et al. 2013	COL5A1	c.4919_4928del p.(Lys1640Serfs*86)	F	36	P	-	-	-	-	-	-	-	-	-	NA	-	-	-		+	-	-	-	+
12	8	AN_002530	Ritelli et al. 2013	COL5A1	c.4962C>G p.(Tyr1654*)	F	50	P	-	+	-	-	-	+	+	-	+	+	-	-	-		+	-	+	-	+	intollerance to oppiod and paracetamol
13	8	AN_002531	Ritelli et al. 2013	COL5A1	c.4962C>G p.(Tyr1654*)	M	13	Son	+	+	-	+	-	-	-	-	+	+	+	+	+	mood swings	+	-	-	+	+
14	9	AN_002534	Ritelli et al. 2013	COL5A2	c.2499+2T>C p.(Gly816_Pro833del)	F	39	P	+	+	+	-	+	-	-	+	-	NA	-	+	-		+	-	+	-	-
15	10	AN_002535	Ritelli et al. 2013	COL5A1	hg19: g.(137,440,166_137,442,686)_ (137,633,699_137,638,368)dup	M	20	P	+	-	-	-	-	-	-	-	-	NA	-	-	-	epileptic seizures	+	-	-	-	-
16	10	AN_002536	Ritelli et al. 2013	COL5A1	hg19: g.(137,440,166_137,442,686)_ (137,633,699_137,638,368)dup	F	11	Sister	-	-	-	-	-	-	-	-	-	NA	-	-	-	epileptic seizures	-	-	-	-	-
17	10	AN_002537	Ritelli et al. 2013	COL5A1	hg19: g.(137,440,166_137,442,686)_ (137,633,699_137,638,368)dup	M	54	Father	-	-	-	-	-	-	-	-	-	NA	-	-	-		-	-	-	-	-
18	10	sister of AN_002535		COL5A1	hg19: g.(137,440,166_137,442,686)_ (137,633,699_137,638,368)dup	F	28	Sister	-	-	-	-	-	-	-	-	-	NA	-	-	-		-	-	-	-	-
19	11	AN_002501	Ritelli et al. 2013	COL5A1	c.87G>A p.(Trp29*)	F	26	P	+	+	-	-	-	-	-	-	-	NA	-	-	-		+	-	-	-	-
20	12	AN_002503	Ritelli et al. 2013	COL5A1	c.1165-2A>G p.(Pro389Leufs*168)	M	45	P	-	-	-	+	-	+	-	-	-	NA	-	-	-		+	-	-	-	-
21	12	AN_002504	Ritelli et al. 2013	COL5A1	c.1165-2A>G p.(Pro389Leufs*168)	F	17	Daughter	-	-	-	+	-	+	-	-	-	NA	-	+	-	chronic paresthesia	+	-	-	-	-
22	12	AN_002505	Ritelli et al. 2013	COL5A1	c.1165-2A>G p.(Pro389Leufs*168)	F	11	Daughter	-	+	-	-	-	-	-	+	-	NA	-	-	-		-	-	-	-	-
23	13	AN_002511	Ritelli et al. 2013	COL5A1	c.2891dup p.(Gly967Trpfs*47)	F	15	P	-	+	-	+	-	-	-	+	-	NA	+	+	-	chronic paresthesia	+	+	+	-	+
24	14	AN_002515	Ritelli et al. 2013	COL5A1	c.2988del p.(Gly997Alafs*77)	F	7	P	-	-	-	-	-	-	-	-	-	NA	-	-	-		-	-	-	-	-
25	15	AN_002532	Ritelli et al. 2013	COL5A1	c.5458_5459del p.(Phe1820Argfs*2)	F	7	P	-	-	-	-	-	-	-	-	-	NA	-	-	-		-	-	-	-	-
26	16	AN_002506	Ritelli et al. 2013	COL5A1	c.1651C>T p.(Gln551*)	M	29	P	+	+	-	+	-	+	-	+	-	NA	-	+	-		+	-	-	-	-	cannabis
27	17	AN_002526	Ritelli et al. 2013	COL5A1	c.4178G>A p.(Gly1393Asp)	M	46	P	+	NA	-	-	-	-	-	-	-	NA	-	-	-		+	-	-	-	-
28	18	AN_002533	Ritelli et al. 2013	COL5A2	c.1977G>A p.(Gly642_Pro659del)	M	21	P	+	+	-	-	-	+	-	+	-	NA	-	-	-		+	-	-	-	-
29	19	AN_002509	Ritelli et al. 2013	COL5A1	c.2647-12A>G p.(Gly883Leufs*195)	M	9	P	-	-	-	-	-	-	-	-	-	NA	-	-	-		-	-	-	-	-
30	20	AN_002510	Ritelli et al. 2013	COL5A1	c.2757_2774delinsA p.(Glu920Hisfs*14)	M	10	P	+	+	+	-	-	+	-	-	-	NA	-	-	-		-	-	-	-	-
31	21	AN_002525	Ritelli et al. 2013	COL5A1	c.3769C>T p.(Arg1257*)	M	7	P	-	-	-	-	-	-	-	-	-	NA	-	-	-		-	-	-	-	-
32	22	AN_002541	Colombi et al. 2018	COL5A1	c.4068G>A p.(Gly1339_Ala1356del)	F	50	Mother	+	-	-	-	-	-	-	-	+	+	-	-	-	mood swings	-	-	-	-	-
33	22	AN_002540	Colombi et al. 2018	COL5A1	c.4068G>A p.(Gly1339_Ala1356del)	F	23	P	+	-	+	-	-	-	-	-	+	+	-	-	-		-	-	-	-	-
34	23	familiy relative of AN_002544	Colombi et al. 2017a	COL5A1	c.4955-2A>G p.(Glu1653Glnfs*16)	F	44	Mother	-	+	-	+	-	+	-	-	+	+	-	-	-	chronic paresthesia	+	+	+	-	-
35	23	familiy relative of AN_002544	Colombi et al. 2017a	COL5A1	c.4955-2A>G p.(Glu1653Glnfs*16)	F	22	P	-	+	-	-	-	-	-	+	-	NA	-	-	-		+	-	-	-	-
36	23	familiy relative of AN_002544		COL5A1	c.4955-2A>G p.(Glu1653Glnfs*16)	M	57	Uncle	+	-	-	+	-	+	-	+	-	NA	+	+	-		+	-	-	-	-
37	23	familiy relative of AN_002544		COL5A1	c.4955-2A>G p.(Glu1653Glnfs*16)	F	33	Cousin	+	-	-	+	-	+	-	+	+	NA	-	+	-		+	-	+	-	-
38	23	familiy relative of AN_002544		COL5A1	c.4955-2A>G p.(Glu1653Glnfs*16)	F	9	Cousin, daugther of pt 37	-	-	-	-	-	-	-	+	-	NA	-	-	-		-	-	-	-	-
39	23	familiy relative of AN_002544		COL5A1	c.4955-2A>G p.(Glu1653Glnfs*16)	M	58	Uncle	+	+	-	+	-	+	-	+	-	NA	-	-	-		-	-	-	-	-
40	23	familiy relative of AN_002544		COL5A1	c.4955-2A>G p.(Glu1653Glnfs*16)	M	30	Cousin, son of pt 39	+	+	-	+	-	+	+	+	+	NA	+	-	-		-	-	-	-	-
41	23	AN_002544		COL5A1	c.4955-2A>G p.(Glu1653Glnfs*16)	F	24	Cousin, daughter of pt 39	+	+	-	+	-	+	+	+	+	+	+	-	-	chronic paresthesia mood swings	+	-	-	-	-
42	24	AN_002566	Colombi et al. 2017a	COL5A1	c.4688dup p.(Gly1564Argfs*60)	F	35	Mother	+	+	-	-	-	+	-	+	+	+	-	-	-	mood swings	+	-	-	-	-
43	24	AN_002565	Colombi et al. 2017a	COL5A1	c.4688dup p.(Gly1564Argfs*60)	F	5	P	-	-	-	-	-	+	-	+	-	NA	-	-	-		-	-	-	-	-
44	25	AN_002538	Colombi et al. 2017a	COL5A2	c.3526G>C p.(Gly1176Arg)	F	10	P	-	+	+	-	-	-	-	-	-	NA	-	-	-		-	-	-	-	-
45	26	AN_002553	Colombi et al. 2017a	COL5A2	c.1924-11T>C p.(Ala643_Gly660del)	F	9	P	-	-	-	-	-	-	-	-	-	NA	-	-	-		-	-	-	-	-
46	27	AN_002547	Colombi et al. 2017a	COL5A1	c.1541dup p.(Pro515Serfs*101)	F	13	P	+	+	-	+	-	-	-	+	-	NA	-	-	-		+	-	-	-	-
47	28	AN_002560	Colombi et al. 2017a	COL5A2	c.2521C>T p.(Pro841Ser)	M	48	Father	-	+	-	+	-	-	-	+	-	NA	-	-	-		+	+	-	-	-
48	28	AN_002559	Colombi et al. 2017a	COL5A2	c.2521C>T p.(Pro841Ser)	F	9	P	+	+	-	+	-	-	+	+	-	NA	-	+	-		-	-	-	-	-
49	29	AN_002543	Colombi et al. 2017a	COL5A1	c.1041C>G p.(Tyr347*)	M	25	P	+	-	-	-	-	-	-	-	-	NA	-	-	-		-	-	-	-	+
50	30	AN_002561	Colombi et al. 2017a	COL5A1	c.311C>G p.(Thr104Arg)	M	10	P	+	+	-	-	-	-	-	-	-	NA	-	-	-		-	-	-	-	-
51	31	AN_002562	Colombi et al. 2017a	COL5A1	c.4465G>A p.(Gly1489Arg)	M	6	P	+	+	+	-	-	+	-	+	-	NA	-	-	-		+	-	-	-	-
52	32	AN_002572		COL5A1	c.3568C>T p.(Gln1190*)	F	67	Mother	-	-	-	+	-	+	-	+	-	NA	+	+	-		+	-	-	-	-
53	32	AN_002569		COL5A1	c.3568C>T p.(Gln1190*)	F	43	P	-	-	-	-	-	-	-	+	+	+	-	-	-	mood swings	+	-	-	-	-
54	32	AN_002571		COL5A1	c.3568C>T p.(Gln1190*)	M	39	Brother	-	-	-	+	-	-	-	-	-	NA	+	+	-		+	-	-	-	-
55	32	AN_002570		COL5A1	c.3568C>T p.(Gln1190*)	F	16	Daughter	-	-	-	-	-	-	-	+	+	+	+	-	+	self harm with cutaneous cuts mood swings suicide attempt	+	-	-	+	-
56	33	AN_006201		COL5A1	c.410C>G p.(Tyr140*)	M	50	Father	-	-	-	-	-	-	-	-	-	NA	-	-	-		+	-	-	-	-
57	33	AN_006202		COL5A1	c.410C>G p.(Tyr140*)	F	6	P	-	-	-	-	-	-	-	-	-	NA	-	-	-		-	-	-	-	-
58	33	AN_006203		COL5A1	c.410C>G p.(Tyr140*)	F	58	Aunt	-	-	-	+	-	-	+	-	-	NA	-	-	-		+	-	-	-	-
59	34	AN_006206		COL5A1	c.4050del p.(Gly1351Glufs*137)	M	16	P	-	-	-	-	-	-	-	-	-	NA	-	-	-		-	-	-	-	-
60	35	AN_002564		COL5A1	c.(5067+1_5068-1)_(5370+?)del	M	15	p	-	-	-	-	-	-	-	+	-	NA	-	-	-		-	-	-	-	-
61	36	AN_006207		COL5A1	c.2484+1G>C p.(Gly811Arg828del)	M	13	P	-	-	-	-	-	-	-	-	-	NA	-	-	-	mild hearing loss	-	-	-	-	-
62	37	AN_002599		COL5A1	c.4493G>T p.(Gly498Val)	F	4	P	-	-	-	-	-	-	-	-	-	NA	-	-	-		-	-	-	-	-
63	38	AN_002567		COL5A1	c.786+1G>A p.(Gly219_Tyr262del)	F	40	P	-	-	-	+	-	-	-	+	+	NA	-	-	-	mood swings	+	-	-	-	-
64	39	AN_002568		COL5A1	c.1369G>T p.(Glu457*)	F	11	P	-	-	-	-	-	-	-	-	-	NA	-	-	-		-	-	-	-	-
65	40	AN_002596		COL5A1	c.5287del p.(Ala1763Profs*104)	M	38	P	-	-	-	-	-	+	+	-	-	NA	-	-	-		+	-	-	-	+
66	40	AN_002595		COL5A1	c.5287del p.(Ala1763Profs*104)	F	61	Mother	-	-	-	-	-	-	-	+	-	NA	-	-	-		-	-	-	-	-
67	40	AN_002597		COL5A1	c.5287del p.(Ala1763Profs*104)	M	63	Uncle	-	-	-	-	-	-	-	-	-	NA	-	-	-		-	-	-	-	-
68	41	AN_002573		COL5A1	c.4723_4745del p.(Pro1575Aspfs*41)	F	6	P	-	-	-	-	-	-	-	-	-	NA	-	-	-		-	-	-	-	-
69	42	AN_006208	Colombi et al. 2020	COL5A1	c.3369_3431dup p.(Glu1124_Gly1144dup)	F	3	P	-	-	-	-	-	-	-	-	-	NA	-	-	-		-	-	-	-	-
70	43	AN_005707	Ritelli et al. 2013	COL1A1	c.934C>T p.(Arg.312Cys)	M	53	P	+	-	-	-	-	-	-	+	-	NA	-	-	-		+	-	-	-	+
71	44	AN_005702	Colombi et al. 2017b	COL1A1	c.934C>T p.(Arg.312Cys)	F	56	P	-	-	-	+	-	+	+	+	-	NA	-	-	+		+	-	-	-	-
72	44	AN_005705	Colombi et al. 2017b	COL1A1	c.934C>T p.(Arg.312Cys)	M	28	Son	-	-	-	-	-	-	-	-	-	NA	-	-	-		-	-	-	-	-
73	44	AN_005704	Colombi et al. 2017b	COL1A1	c.934C>T p.(Arg.312Cys)	F	49	Sister	-	-	-	-	-	-	-	+	-	NA	-	-	-		-	-	-	-	-
74	44	AN_005703	Colombi et al. 2017b	COL1A1	c.934C>T p.(Arg.312Cys)	M	52	Brother	-	+	+	-	-	-	-	-	-	NA	+	-	-		+	-	-	-	-
75	44	AN_005706	Colombi et al. 2017b	COL1A1	c.934C>T p.(Arg.312Cys)	F	17	Nephew	-	+	-	-	-	-	-	-	-	NA	-	-	-	moderate motor dyspraxia	-	-	-	-	-

## Sheet: Ocular-facial features
									OCULAR										Not-ocular dysmorphisms
									myopia	strabismus	xeroftalmia	palpebral ptosis	diplopia	epichantal fold	infraorbital creases	hypertelorism/ hypotelorism	sunken eyes	Other	micrognathia/retrognathia	low-set ears	anteverted nostrils	elongated philtrum	hypoplastic auricular lobe	Other	extra
Pt n°	Family n°	Patient(s) LOVD IDs	Reference	Gene	Pathogenic variant	Sex	Age at last evaluation	Relationship to proband
1	1	AN_002502	Ritelli et al. 2013	COL5A1	c.532A>C p.(Thr178Pro)	F	22	P	-	+	-	+	-	+	-	+	+	Hypermetropia, astigmatism reduced anterior chamber depth	+	-	+	-	+
2	1	not deposited		COL5A1	c.532A>C p.(Thr178Pro)	M	3	Son	-	-	-	+	-	+	-	+	-		+	-	+	-	-
3	2	AN_002508	Ritelli et al. 2013	COL5A1	c.2436A>T p.(Glu812Asp)	F	45	Mother	-	-	+	-	-	-	-	-	-		-	-	-	-	-
4	2	AN_002507	Ritelli et al. 2013	COL5A1	c.2436A>T p.(Glu812Asp)	F	12	P	-	-	-	+	-	-	+	-	+		-	-	-	-	-	Mild prognathism
5	3	AN_002512	Ritelli et al. 2013	COL5A1	c.2952+2_2952+3del p.(Gly967_Thr984del)	F	46	Mother	+	-	-	-	-	+	-	-	-		-	-	-	-	-
6	3	AN_002513	Ritelli et al. 2013	COL5A1	c.2952+2_2952+3del p.(Gly967_Thr984del)	M	14	P	+	+	-	-	-	+	-	-	-	Ectropion	+	+	-	-	+
7	4	AN_002514	Ritelli et al. 2013	COL5A1	c.2988del p.(Gly997Alafs*77)	F	34	P	+	+	-	-	-	-	+	-	-		+	-	-	-	+
8	5	AN_002517	Ritelli et al. 2013	COL5A1	c.3328C>T p.(Gln1110*)	F	33	P	+	-	-	-	-	-	-	-	+		-	-	-	-	-
9	6	AN_002518	Ritelli et al. 2013	COL5A1	c.3413G>A p.(Gly1138Glu)	F	43	P	-	-	-	-	-	-	-	-	-		+	+	-	-	-
10	6	AN_002519	Ritelli et al. 2013	COL5A1	c.3413G>A p.(Gly1138Glu)	M	12	Son	-	-	-	+	-	+	+	-	-	Telechantus	-	-	-	-	-
11	7	AN_002528	Ritelli et al. 2013	COL5A1	c.4919_4928del p.(Lys1640Serfs*86)	F	36	P	+	-	-	+	-	-	-	-	+		-	-	-	-	-
12	8	AN_002530	Ritelli et al. 2013	COL5A1	c.4962C>G p.(Tyr1654*)	F	50	P	+	-	-	+	-	-	+	-	+		-	-	-	-	-
13	8	AN_002531	Ritelli et al. 2013	COL5A1	c.4962C>G p.(Tyr1654*)	M	13	Son	-	-	-	+	-	-	+	-	+		+	-	-	-	-
14	9	AN_002534	Ritelli et al. 2013	COL5A2	c.2499+2T>C p.(Gly816_Pro833del)	F	39	P	-	-	-	+	-	-	+	-	+	Ectropion	+	-	-	-	-
15	10	AN_002535	Ritelli et al. 2013	COL5A1	hg19: g.(137,440,166_137,442,686)_ (137,633,699_137,638,368)dup	M	20	P	-	-	-	-	-	-	-	-	-		-	-	-	-	-
16	10	AN_002536	Ritelli et al. 2013	COL5A1	hg19: g.(137,440,166_137,442,686)_ (137,633,699_137,638,368)dup	F	11	Sister	-	-	-	+	-	-	+	-	+	Ectropion	+	-	-	-	-
17	10	AN_002537	Ritelli et al. 2013	COL5A1	hg19: g.(137,440,166_137,442,686)_ (137,633,699_137,638,368)dup	M	54	Father	-	-	-	-	-	-	-	-	-		-	-	-	-	-
18	10	sister of AN_002535		COL5A1	hg19: g.(137,440,166_137,442,686)_ (137,633,699_137,638,368)dup	F	28	Sister	-	-	-	-	-	-	-	-	-	Cheratoconus	-	-	-	-	-
19	11	AN_002501	Ritelli et al. 2013	COL5A1	c.87G>A p.(Trp29*)	F	26	P	-	-	-	-	-	-	+	-	-	Astigmatismus	-	-	-	-	-
20	12	AN_002503	Ritelli et al. 2013	COL5A1	c.1165-2A>G p.(Pro389Leufs*168)	M	45	P	+	-	-	+	-	-	-	-	+		-	-	-	-	-
21	12	AN_002504	Ritelli et al. 2013	COL5A1	c.1165-2A>G p.(Pro389Leufs*168)	F	17	Daughter	-	-	-	+	-	-	+	-	+	Exophthalmos	+	-	-	-	-
22	12	AN_002505	Ritelli et al. 2013	COL5A1	c.1165-2A>G p.(Pro389Leufs*168)	F	11	Daughter	-	-	-	-	-	-	+	-	-		+	-	-	-	-
23	13	AN_002511	Ritelli et al. 2013	COL5A1	c.2891dup p.(Gly967Trpfs*47)	F	15	P	-	-	-	-	-	-	-	-	-		-	-	-	-	-		diabetes
24	14	AN_002515	Ritelli et al. 2013	COL5A1	c.2988del p.(Gly997Alafs*77)	F	7	P	-	-	-	-	-	+	+	+	-	Telecanthus	+	-	-	-	-
25	15	AN_002532	Ritelli et al. 2013	COL5A1	c.5458_5459del p.(Phe1820Argfs*2)	F	7	P	-	-	-	-	-	+	-	-	-		+	-	-	-	-
26	16	AN_002506	Ritelli et al. 2013	COL5A1	c.1651C>T p.(Gln551*)	M	29	P	+	-	-	-	-	-	-	-	+		-	-	+	-	+		dysphonia
27	17	AN_002526	Ritelli et al. 2013	COL5A1	c.4178G>A p.(Gly1393Asp)	M	46	P	-	-	-	-	-	-	-	-	-	Retinopatia; cataratta; pupillar asimmetry	+	-	-	-	-
28	18	AN_002533	Ritelli et al. 2013	COL5A2	c.1977G>A p.(Gly642_Pro659del)	M	21	P	-	+	NA	-	-	+	-	-	-	Telecathus, downslanting palpebral fissures, ectropion	+	+	+	-	-
29	19	AN_002509	Ritelli et al. 2013	COL5A1	c.2647-12A>G p.(Gly883Leufs*195)	M	9	P	-	-	-	+	-	-	+	-	+		+	-	+	+	-
30	20	AN_002510	Ritelli et al. 2013	COL5A1	c.2757_2774delinsA p.(Glu920Hisfs*14)	M	10	P	-	-	-	+	-	-	+	-	+		-	-	-	-	-	hypoacusia
31	21	AN_002525	Ritelli et al. 2013	COL5A1	c.3769C>T p.(Arg1257*)	M	7	P	-	-	-	-	-	-	+	-	+		-	-	-	-	-
32	22	AN_002541	Colombi et al. 2018	COL5A1	c.4068G>A p.(Gly1339_Ala1356del)	F	50	Mother	+	-	-	+	-	-	+	-	-		-	-	-	-	-	hypoplastic ear with no antelice
33	22	AN_002540	Colombi et al. 2018	COL5A1	c.4068G>A p.(Gly1339_Ala1356del)	F	23	P	-	-	-	-	-	-	-	-	-		-	-	-	-	-
34	23	familiy relative of AN_002544	Colombi et al. 2017a	COL5A1	c.4955-2A>G p.(Glu1653Glnfs*16)	F	44	Mother	-	-	-	-	-	-	-	-	-		-	-	-	-	-
35	23	familiy relative of AN_002544	Colombi et al. 2017a	COL5A1	c.4955-2A>G p.(Glu1653Glnfs*16)	F	22	P	-	-	+	-	-	-	-	-	+		-	-	-	-	-
36	23	familiy relative of AN_002544		COL5A1	c.4955-2A>G p.(Glu1653Glnfs*16)	M	57	Uncle	-	-	-	-	-	-	-	-	-		-	-	-	+	-
37	23	familiy relative of AN_002544		COL5A1	c.4955-2A>G p.(Glu1653Glnfs*16)	F	33	Cousin	-	-	-	+	-	-	-	-	-	Astigmatismus	-	-	-	-	-
38	23	familiy relative of AN_002544		COL5A1	c.4955-2A>G p.(Glu1653Glnfs*16)	F	9	Cousin, daugther of pt 37	-	-	-	-	-	+	-	-	-		-	-	-	-	-
39	23	familiy relative of AN_002544		COL5A1	c.4955-2A>G p.(Glu1653Glnfs*16)	M	58	Uncle	+	-	-	-	-	-	-	-	+		-	-	-	-	-	hypoacusia
40	23	familiy relative of AN_002544		COL5A1	c.4955-2A>G p.(Glu1653Glnfs*16)	M	30	Cousin, son of pt 39	+	-	+	-	-	-	-	-	-		-	-	-	-	-	Mild prognathism
41	23	AN_002544		COL5A1	c.4955-2A>G p.(Glu1653Glnfs*16)	F	24	Cousin, daughter of pt 39	-	-	-	-	-	-	-	-	-		-	-	-	-	-	Hypoacusia Mild prognathism
42	24	AN_002566	Colombi et al. 2017a	COL5A1	c.4688dup p.(Gly1564Argfs*60)	F	35	Mother	-	-	-	-	-	-	-	-	-		-	-	-	-	-
43	24	AN_002565	Colombi et al. 2017a	COL5A1	c.4688dup p.(Gly1564Argfs*60)	F	5	P	-	-	-	+	-	-	+	-	-		-	-	-	-	+
44	25	AN_002538	Colombi et al. 2017a	COL5A2	c.3526G>C p.(Gly1176Arg)	F	10	P	-	-	-	-	-	-	-	-	-		-	-	-	-	-
45	26	AN_002553	Colombi et al. 2017a	COL5A2	c.1924-11T>C p.(Ala643_Gly660del)	F	9	P	-	-	-	-	-	+	+	+	-		-	-	-	-	+
46	27	AN_002547	Colombi et al. 2017a	COL5A1	c.1541dup p.(Pro515Serfs*101)	F	13	P	+	-	-	-	-	+	-	-	+	Upslanting palpebral fissures	-	-	-	-	-
47	28	AN_002560	Colombi et al. 2017a	COL5A2	c.2521C>T p.(Pro841Ser)	M	48	Father	+	-	-	-	-	-	-	-	-	Glaucoma	-	-	-	-	-
48	28	AN_002559	Colombi et al. 2017a	COL5A2	c.2521C>T p.(Pro841Ser)	F	9	P	-	-	-	+	-	-	+	-	+	Astigmatismus	-	-	-	-	-
49	29	AN_002543	Colombi et al. 2017a	COL5A1	c.1041C>G p.(Tyr347*)	M	25	P	-	-	-	+	-	+	+	-	-	Astigmatismus, nystagmus, elongated palpebral fissures	-	-	-	-	-
50	30	AN_002561	Colombi et al. 2017a	COL5A1	c.311C>G p.(Thr104Arg)	M	10	P	-	+	-	+	-	-	+	+	-		+	-	-	-	+
51	31	AN_002562	Colombi et al. 2017a	COL5A1	c.4465G>A p.(Gly1489Arg)	M	6	P	-	-	NA	-	-	+	+	+	-		+	+	-	-	+
52	32	AN_002572		COL5A1	c.3568C>T p.(Gln1190*)	F	67	Mother	-	-	-	-	-	-	-	-	+		-	-	-	-	-
53	32	AN_002569		COL5A1	c.3568C>T p.(Gln1190*)	F	43	P	-	-	NA	-	-	-	-	-	-		-	-	-	-	-
54	32	AN_002571		COL5A1	c.3568C>T p.(Gln1190*)	M	39	Brother	-	-	NA	-	-	-	+	-	+		-	-	-	-	-
55	32	AN_002570		COL5A1	c.3568C>T p.(Gln1190*)	F	16	Daughter	-	-	-	-	-	-	-	-	+		-	-	-	-	-
56	33	AN_006201		COL5A1	c.410C>G p.(Tyr140*)	M	50	Father	-	-	-	-	-	-	-	-	+		-	-	-	-	-
57	33	AN_006202		COL5A1	c.410C>G p.(Tyr140*)	F	6	P	-	-	-	+	-	+	-	-	-		+	-	-	-	+
58	33	AN_006203		COL5A1	c.410C>G p.(Tyr140*)	F	58	Aunt	+	-	+	-	-	-	-	-	-		-	-	-	-	-
59	34	AN_006206		COL5A1	c.4050del p.(Gly1351Glufs*137)	M	16	P	-	-	-	-	-	-	-	-	-		-	-	-	-	+
60	35	AN_002564		COL5A1	c.(5067+1_5068-1)_(5370+?)del	M	15	p	-	-	-	-	-	-	-	-	-		-	-	-	-	+		Obesity
61	36	AN_006207		COL5A1	c.2484+1G>C p.(Gly811Arg828del)	M	13	P	-	+	-	-	-	-	-	-	-		+	-	-	-	-
62	37	AN_002599		COL5A1	c.4493G>T p.(Gly498Val)	F	4	P	-	-	-	+	-	-	-	-	-		-	-	+	-	+	mild frontal bossing
63	38	AN_002567		COL5A1	c.786+1G>A p.(Gly219_Tyr262del)	F	40	P	-	-	NA	-	-	-	+	-	+		-	-	-	-	-
64	39	AN_002568		COL5A1	c.1369G>T p.(Glu457*)	F	11	P	-	-	-	-	-	-	-	-	+	Aniridia	-	-	-	-	+
65	40	AN_002596		COL5A1	c.5287del p.(Ala1763Profs*104)	M	38	P	+	-	-	+	-	-	-	-	+		-	-	-	-	-
66	40	AN_002595		COL5A1	c.5287del p.(Ala1763Profs*104)	F	61	Mother	-	-	-	+	-	-	-	-	+		-	-	-	-	-
67	40	AN_002597		COL5A1	c.5287del p.(Ala1763Profs*104)	M	63	Uncle	+	-	-	-	-	-	-	-	+	Ectropion	-	-	-	-	-
68	41	AN_002573		COL5A1	c.4723_4745del p.(Pro1575Aspfs*41)	F	6	P	-	-	-	+	-	-	-	-	+	Synophris	-	-	-	-	-	short philtrum	Obesity, hypertrichosis
69	42	AN_006208	Colombi et al. 2020	COL5A1	c.3369_3431dup p.(Glu1124_Gly1144dup)	F	3	P	-	-	-	-	-	-	-	-	-	Astigmatismus	-	-	-	-	+
70	43	AN_005707	Ritelli et al. 2013	COL1A1	c.934C>T p.(Arg.312Cys)	M	53	P	+	-	-	-	-	-	-	-	+		-	-	-	-	-
71	44	AN_005702	Colombi et al. 2017b	COL1A1	c.934C>T p.(Arg.312Cys)	F	56	P	+	-	+	-	-	-	-	-	-	Congenital cataract	-	-	-	-	-
72	44	AN_005705	Colombi et al. 2017b	COL1A1	c.934C>T p.(Arg.312Cys)	M	28	Son	-	-	-	-	-	-	-	-	-		-	-	-	-	-
73	44	AN_005704	Colombi et al. 2017b	COL1A1	c.934C>T p.(Arg.312Cys)	F	49	Sister	+	-	-	-	-	-	-	-	-	Retinal tortuosity	+	-	-	-	-
74	44	AN_005703	Colombi et al. 2017b	COL1A1	c.934C>T p.(Arg.312Cys)	M	52	Brother	-	-	-	-	-	-	-	-	-		+	-	-	-	-
75	44	AN_005706	Colombi et al. 2017b	COL1A1	c.934C>T p.(Arg.312Cys)	F	17	Nephew	-	-	-	-	-	-	-	-	-		+	-	-	-	+
